# Supplementary material for: A chloroplast retrograde signal, 3’-phosphoadenosine 5’-phosphate, acts as a secondary messenger in abscisic acid signaling in stomatal closure and germination
Source: eLife. 2017 Mar 21;6:e23361. doi: 10.7554/eLife.23361 (PMC5406205; doi:10.7554/eLife.23361)
Supplement: Supplementary file 1. — DOI: http://dx.doi.org/10.7554/eLife.23361.019 [file elife-23361-supp1.xlsx]

## Sheet: Summary
	Supplementary File 1. Global gene expression changes in response to ABA
	For all tables transcripts were considered differentially expressed where adjusted P-values <0.05 (FDR 5%) and absolute fold-change > 1.5
Sheet	Description
a)	Total number of transcripts differentially expressed in response to ABA for each genotype (compared to untreated)
b)	Total number of transcripts that respond differently to ABA treatment when genotypes are contrasted (using 2-factor linear model).
c)	List of genes differentially expressed in WT vs WT + ABA
d)	List of genes differentially expressed in ost1 vs ost1 + ABA
e)	List of genes differentially expressed in alx8 vs alx8 + ABA
f)	List of genes differentially expressed in ost1alx8 vs ost1alx8 + ABA
g)	Expression patterns of the gene-set - "ABA-responsive in Guard cells" for each genotype (untreated vs + ABA)
h)	Expression patterns of the gene-set - "ABA-signalling" for each sample group (WT untreated vs genotype/treatment)
i)	Expression patterns of the gene-set - "PP2C" for each sample group (WT untreated vs genotype/treatment)
j)	Expression patterns of the gene-set - "RCARs" for each sample group (WT untreated vs genotype/treatment)
k)	Expression patterns of the gene-set - "SnRKs" for each sample group (WT untreated vs genotype/treatment)
l)	Validation of microarray expression data by qRT-PCR.
m)	Primer and PCR details for qPCR and in situ PCR validation of microarray data
n)	Array quality metrics

## Sheet: a) total + ABA
a) Total ABA-responsive genes for untreated vs + ABA in each genotype respectively (FDR adjusted P.value<0.05, absolute fold-change >1.5).
	Wild-type +ABA	ost1 +ABA	alx8 +ABA	ost1 alx8 +ABA
Up	1269	4	337	266
Down	1242	1	188	93
total	2511	5	525	359

## Sheet: b) difference +ABA
b) Difference in ABA-responsive genes for untreated vs + ABA in each genotype respectively (FDR adjusted P.value<0.05, absolute fold-change >1.5).
	Wild-type +ABA vs ost1 +ABA	Wild-type +ABA vs ost1alx8 +ABA
Up	881	9
Down	846	9
total	1723	18
	A linear model was fitted for the 2-factor design and coefficients determined for each of the 8 genotype x treatment factors (i.e. sample groups analysed; equivalent to applying a classical genotype*treatment interaction model) to determine transcripts that respond differently to ABA (FDR adjusted P <0.05) between each genotype. A total of 1723 genes respond differently to ABA in the wild-type co…

## Sheet: c) WT+ABA
c) ABA-responsive genes in wild-type plants (Col-0/Ler) (FDR adjusted P.value<0.05, absolute fold-change >1.5). Note: probes may have multiple gene annotations, only the primary gene symbol and name is listed.
Probe ID	TAIR	Symbol	Name	Affymetrix gene asignment(s) and description	log2FC	AverageExpression	adj.P.Val
13337142	AT1G07900	LBD1	LOB domain-containing protein 1	NM_100664 // LBD1 // LOB domain-containing protein 1 // --- // 837305 /// AT1G07900.1 // LBD1 // LOB domain-containing protein 1 // --- // 837305 /// AB473841 // LBD1 // LOB domain-containing protein 1 // --- // 837305	6.26393	7.74364	2.90228e-09
13400906	AT2G35070	AT2G35070	hypothetical protein	NM_129059 // AT2G35070 // hypothetical protein // --- // 818072 /// AT2G35070.1 // AT2G35070 // hypothetical protein // --- // 818072 /// AY039889 // AT2G35070 // hypothetical protein // --- // 818072	5.85968	7.63429	5.44361e-05
13516983	AT5G59320	LTP3	non-specific lipid-transfer protein 3	NM_125323 // LTP3 // non-specific lipid-transfer protein 3 // --- // 836051 /// AT5G59320.1 // LTP3 // non-specific lipid-transfer protein 3 // --- // 836051 /// AF159800 // LTP3 // non-specific lipid-transfer protein 3 // --- // 836051	5.23075	6.80391	0.000194452
13340261	AT1G15125	AT1G15125	S-adenosyl-L-methionine-dependent methyltransferase domain-containing protein	NM_148466 // AT1G15125 // S-adenosyl-L-methionine-dependent methyltransferase domain-containing protein // --- // 838076 /// AT1G15125.1 // AT1G15125 // S-adenosyl-L-methionine-dependent methyltransferase domain-containing protein // --- // 838076	-5.0555	9.40125	6.35752e-06
13344259	AT1G24580	AT1G24580	RING/U-box domain-containing protein	NM_202179 // AT1G24580 // RING/U-box domain-containing protein // --- // 2745762 /// AT1G24580.1 // AT1G24580 // RING/U-box domain-containing protein // --- // 2745762 /// BT014952 // AT1G24580 // RING/U-box domain-containing protein // --- // 2745762	4.79143	5.66514	1.99518e-06
13444066	AT3G03341	AT3G03341	hypothetical protein	NM_001125087 // AT3G03341 // hypothetical protein // --- // 6240770 /// AT3G03341.1 // AT3G03341 // hypothetical protein // --- // 6240770	4.72202	6.31779	1.36225e-06
13356917	AT1G69260	AFP1	Ninja-family protein AFP1	NM_105593 // AFP1 // Ninja-family protein AFP1 // --- // 843257 /// AT1G69260.1 // AFP1 // Ninja-family protein AFP1 // --- // 843257 /// AY136357 // AFP1 // Ninja-family protein AFP1 // --- // 843257	4.49763	7.74887	5.89604e-08
13368936	AT1G16850	AT1G16850	hypothetical protein	NM_101546 // AT1G16850 // hypothetical protein // --- // 838256 /// AT1G16850.1 // AT1G16850 // hypothetical protein // --- // 838256 /// AF325003 // AT1G16850 // hypothetical protein // --- // 838256	4.45602	7.17097	1.31661e-06
13336002	AT1G05100	MAPKKK18	mitogen-activated protein kinase kinase kinase 18	NM_100389 // MAPKKK18 // mitogen-activated protein kinase kinase kinase 18 // --- // 839324 /// AT1G05100.1 // MAPKKK18 // mitogen-activated protein kinase kinase kinase 18 // --- // 839324 /// AY064039 // MAPKKK18 // mitogen-activated protein kinase kinase kinase 18 // --- // 839324	4.1231	6.11299	2.80594e-05
13493022	AT4G33467	AT4G33467	hypothetical protein	NM_001085017 // AT4G33467 // hypothetical protein // --- // 5008180 /// NM_001085016 // AT4G33467 // hypothetical protein // --- // 5008180 /// AT4G33467.1 // AT4G33467 // hypothetical protein // --- // 5008180 /// AT4G33467.2 // AT4G33467 // hypothetical protein // --- // 5008180 /// DQ487580 // AT4G33467 // hypothetical protein // --- // 5008180	4.08753	6.23669	1.59307e-05
13416340	AT2G33380	RD20	caleosin-related protein	NM_128898 // RD20 // caleosin-related protein // --- // 817901 /// AT2G33380.1 // RD20 // caleosin-related protein // --- // 817901 /// NM_001036395 // RD20 // caleosin-related protein // --- // 817901 /// AT2G33380.2 // RD20 // caleosin-related protein // --- // 817901 /// AY062661 // RD20 // caleosin-related protein // --- // 817901	4.08182	9.60267	4.81896e-06
13526437	AT5G15190	AT5G15190	hypothetical protein	NM_121523 // AT5G15190 // hypothetical protein // --- // 831371 /// AT5G15190.1 // AT5G15190 // hypothetical protein // --- // 831371 /// NM_180492 // AT5G15190 // hypothetical protein // --- // 831371 /// AT5G15190.2 // AT5G15190 // hypothetical protein // --- // 831371 /// AK119079 // AT5G15190 // hypothetical protein // --- // 831371	4.03854	5.13941	3.96707e-07
13544279	AT5G66400	RAB18	dehydrin Rab18	NM_001037085 // RAB18 // dehydrin Rab18 // --- // 836772 /// NM_126038 // RAB18 // dehydrin Rab18 // --- // 836772 /// AT5G66400.2 // RAB18 // dehydrin Rab18 // --- // 836772 /// AT5G66400.1 // RAB18 // dehydrin Rab18 // --- // 836772 /// AF428458 // RAB18 // dehydrin Rab18 // --- // 836772	4.03719	6.96103	1.03539e-07
13422125	AT2G46680	HB-7	homeobox-leucine zipper protein ATHB-7	NM_130233 // HB-7 // homeobox-leucine zipper protein ATHB-7 // --- // 819280 /// NM_001036473 // HB-7 // homeobox-leucine zipper protein ATHB-7 // --- // 819280 /// AT2G46680.1 // HB-7 // homeobox-leucine zipper protein ATHB-7 // --- // 819280 /// AT2G46680.2 // HB-7 // homeobox-leucine zipper protein ATHB-7 // --- // 819280 /// AY045826 // HB-7 // homeobox-leucine zipper protein ATHB-7 // --- //…	4.01702	6.07528	4.18246e-06
13357531	AT1G70640	AT1G70640	octicosapeptide/Phox/Be.1 domain-containing protein	NM_105732 // AT1G70640 // octicosapeptide/Phox/Be.1 domain-containing protein // --- // 843401 /// AT1G70640.1 // AT1G70640 // octicosapeptide/Phox/Be.1 domain-containing protein // --- // 843401 /// BT030622 // AT1G70640 // octicosapeptide/Phox/Be.1 domain-containing protein // --- // 843401	3.94028	7.49515	0.000799337
13414127	AT2G28400	AT2G28400	hypothetical protein	NM_128400 // AT2G28400 // hypothetical protein // --- // 817388 /// AT2G28400.1 // AT2G28400 // hypothetical protein // --- // 817388 /// AY070388 // AT2G28400 // hypothetical protein // --- // 817388	3.89428	6.61679	2.80594e-05
13429716	AT3G17790 AT3G17800	PAP17	purple acid phosphatase 17	NM_112660 // PAP17 // purple acid phosphatase 17 // --- // 821047 /// AT3G17790.1 // PAP17 // purple acid phosphatase 17 // --- // 821047 /// NM_112661 // AT3G17800 // hypothetical protein // --- // 821048 /// AT3G17800.1 // AT3G17800 // hypothetical protein // --- // 821048 /// AK228106 // PAP17 // purple acid phosphatase 17 // --- // 821047	3.83945	7.57967	0.000581298
13363093	AT1G04220	KCS2	3-ketoacyl-CoA synthase 17	NM_100303 // KCS2 // 3-ketoacyl-CoA synthase 17 // --- // 839578 /// AT1G04220.1 // KCS2 // 3-ketoacyl-CoA synthase 17 // --- // 839578	3.7388	7.46067	6.35752e-06
13429613	AT3G17640	AT3G17640	leucine-rich repeat-containing protein	NM_112645 // AT3G17640 // leucine-rich repeat-containing protein // --- // 821031 /// AT3G17640.1 // AT3G17640 // leucine-rich repeat-containing protein // --- // 821031	-3.69292	7.6315	1.46455e-06
13449057	AT3G13672	AT3G13672	seven in absentia (SINA) domain-containing protein	NM_112215 // AT3G13672 // seven in absentia (SINA) domain-containing protein // --- // 820573 /// NM_202577 // AT3G13672 // seven in absentia (SINA) domain-containing protein // --- // 820573 /// AT3G13672.1 // AT3G13672 // seven in absentia (SINA) domain-containing protein // --- // 820573 /// AT3G13672.2 // AT3G13672 // seven in absentia (SINA) domain-containing protein // --- // 820573 /// AF3…	3.60899	6.40223	7.6232e-06
13528865	AT5G20830	SUS1	sucrose synthase 1	NM_001036838 // SUS1 // sucrose synthase 1 // --- // 832206 /// AT5G20830.2 // SUS1 // sucrose synthase 1 // --- // 832206 /// NM_122090 // SUS1 // sucrose synthase 1 // --- // 832206 /// AT5G20830.1 // SUS1 // sucrose synthase 1 // --- // 832206 /// AK316826 // SUS1 // sucrose synthase 1 // --- // 832206	3.53033	7.65175	1.74865e-05
13435953	AT3G45970	EXLA1	expansin-like A1	NM_114466 // EXLA1 // expansin-like A1 // --- // 823740 /// AT3G45970.1 // EXLA1 // expansin-like A1 // --- // 823740 /// AY058142 // EXLA1 // expansin-like A1 // --- // 823740	3.47491	6.51786	8.01964e-06
13418966	AT2G39350	AT2G39350	ABC transporter G family member 1	NM_129492 // AT2G39350 // ABC transporter G family member 1 // --- // 818520 /// AT2G39350.1 // AT2G39350 // ABC transporter G family member 1 // --- // 818520 /// AK117338 // AT2G39350 // ABC transporter G family member 1 // --- // 818520	3.44507	6.01574	2.03747e-05
13369443	AT1G17940	AT1G17940	Endosomal targeting BRO1-like domain-containing protein	NM_101657 // AT1G17940 // Endosomal targeting BRO1-like domain-containing protein // --- // 838373 /// AT1G17940.1 // AT1G17940 // Endosomal targeting BRO1-like domain-containing protein // --- // 838373 /// BT022052 // AT1G17940 // Endosomal targeting BRO1-like domain-containing protein // --- // 838373	3.41979	8.41958	3.65864e-09
13384120	AT1G66940	AT1G66940	protein kinase-related protein	NM_202368 // AT1G66940 // protein kinase-related protein // --- // 843012 /// AT1G66940.2 // AT1G66940 // protein kinase-related protein // --- // 843012 /// NM_001036167 // AT1G66940 // protein kinase-related protein // --- // 843012 /// AT1G66940.3 // AT1G66940 // protein kinase-related protein // --- // 843012 /// NM_105365 // AT1G66940 // protein kinase-related protein // --- // 843012 /// AT…	-3.38626	6.70513	8.80679e-06
13341993	AT1G18870	ICS2	Isochorismate synthase 2	NM_101744 // ICS2 // Isochorismate synthase 2 // --- // 838468 /// AT1G18870.1 // ICS2 // Isochorismate synthase 2 // --- // 838468 /// NM_001160879 // ICS2 // Isochorismate synthase 2 // --- // 838468 /// AT1G18870.2 // ICS2 // Isochorismate synthase 2 // --- // 838468 /// EU589462 // ICS2 // Isochorismate synthase 2 // --- // 838468	3.38344	6.45146	2.53199e-05
13360077	AT1G77120	ADH1	alcohol dehydrogenase class-P	NM_106362 // ADH1 // alcohol dehydrogenase class-P // --- // 844047 /// AT1G77120.1 // ADH1 // alcohol dehydrogenase class-P // --- // 844047 /// AY045612 // ADH1 // alcohol dehydrogenase class-P // --- // 844047	3.35382	6.50946	0.000861414
13379351	AT1G54100	ALDH7B4	aldehyde dehydrogenase 7B4	NM_104287 // ALDH7B4 // aldehyde dehydrogenase 7B4 // --- // 841849 /// NM_179476 // ALDH7B4 // aldehyde dehydrogenase 7B4 // --- // 841849 /// AT1G54100.2 // ALDH7B4 // aldehyde dehydrogenase 7B4 // --- // 841849 /// AT1G54100.1 // ALDH7B4 // aldehyde dehydrogenase 7B4 // --- // 841849 /// AY091032 // ALDH7B4 // aldehyde dehydrogenase 7B4 // --- // 841849	3.32414	9.0788	3.14216e-05
13460425	AT3G55500	EXPA16	expansin A16	NM_115407 // EXPA16 // expansin A16 // --- // 824715 /// AT3G55500.1 // EXPA16 // expansin A16 // --- // 824715 /// AK175875 // EXPA16 // expansin A16 // --- // 824715	3.25901	8.57888	2.85958e-05
13496200	AT5G01520	AT5G01520	RING/U-box domain-containing protein	NM_202992 // AT5G01520 // RING/U-box domain-containing protein // --- // 831747 /// NM_120230 // AT5G01520 // RING/U-box domain-containing protein // --- // 831747 /// AT5G01520.1 // AT5G01520 // RING/U-box domain-containing protein // --- // 831747 /// AT5G01520.2 // AT5G01520 // RING/U-box domain-containing protein // --- // 831747 /// AY050835 // AT5G01520 // RING/U-box domain-containing prote…	3.223	8.06403	2.85958e-05
13500977	AT5G13330	Rap2.6L	ethylene-responsive transcription factor ERF113	NM_121336 // Rap2.6L // ethylene-responsive transcription factor ERF113 // --- // 831174 /// AT5G13330.1 // Rap2.6L // ethylene-responsive transcription factor ERF113 // --- // 831174 /// BT011609 // Rap2.6L // ethylene-responsive transcription factor ERF113 // --- // 831174	3.2226	8.85687	0.000299737
13344895	AT1G26945	KDR	basic helix-loop-helix domain-containing protein	NM_179381 // KDR // basic helix-loop-helix domain-containing protein // --- // 839585 /// AT1G26945.1 // KDR // basic helix-loop-helix domain-containing protein // --- // 839585 /// AK119110 // KDR // basic helix-loop-helix domain-containing protein // --- // 839585	-3.2152	5.96032	1.31661e-06
13370258	AT1G19970	AT1G19970	ER lumen protein retaining receptor-like protein	NM_101852 // AT1G19970 // ER lumen protein retaining receptor-like protein // --- // 838586 /// AT1G19970.1 // AT1G19970 // ER lumen protein retaining receptor-like protein // --- // 838586	3.16936	6.58689	5.89604e-08
13378857	AT1G52890	NAC019	NAC domain-containing protein 19	NM_104167 // NAC019 // NAC domain-containing protein 19 // --- // 841722 /// AT1G52890.1 // NAC019 // NAC domain-containing protein 19 // --- // 841722 /// AY065268 // NAC019 // NAC domain-containing protein 19 // --- // 841722	3.11474	6.61549	0.00102542
13334797	AT1G02205	CER1	CER1 protein	NM_180601 // CER1 // CER1 protein // --- // 837602 /// AT1G02205.1 // CER1 // CER1 protein // --- // 837602 /// NM_100101 // CER1 // CER1 protein // --- // 837602 /// AT1G02205.2 // CER1 // CER1 protein // --- // 837602 /// NM_001197961 // CER1 // CER1 protein // --- // 837602 /// AT1G02205.3 // CER1 // CER1 protein // --- // 837602 /// AK226895 // CER1 // CER1 protein // --- // 837602	3.03841	9.90583	7.46621e-06
13488063	AT4G22470	AT4G22470	protease inhibitor/seed storage/lipid transfer protein (LTP) family protein	NM_118373 // AT4G22470 // protease inhibitor/seed storage/lipid transfer protein (LTP) family protein // --- // 828342 /// AT4G22470.1 // AT4G22470 // protease inhibitor/seed storage/lipid transfer protein (LTP) family protein // --- // 828342	3.02493	6.77551	0.0177083
13454683	AT3G28007	AT3G28007	nodulin MtN3-like protein	NM_113718 // AT3G28007 // nodulin MtN3-like protein // --- // 822424 /// AT3G28007.1 // AT3G28007 // nodulin MtN3-like protein // --- // 822424 /// AF428275 // AT3G28007 // nodulin MtN3-like protein // --- // 822424	3.00051	8.27249	4.18246e-06
13514308	AT5G53120	SPDS3	Spermine synthase	NM_001203598 // SPDS3 // Spermine synthase // --- // 835392 /// NM_124691 // SPDS3 // Spermine synthase // --- // 835392 /// AT5G53120.6 // SPDS3 // Spermine synthase // --- // 835392 /// AT5G53120.3 // SPDS3 // Spermine synthase // --- // 835392 /// NM_180847 // SPDS3 // Spermine synthase // --- // 835392 /// NM_180848 // SPDS3 // Spermine synthase // --- // 835392 /// NM_001085279 // SPDS3 // S…	2.99061	7.45194	8.38455e-07
13378847	AT1G52855	AT1G52855	hypothetical protein	NM_202282 // AT1G52855 // hypothetical protein // --- // 2745824 /// AT1G52855.1 // AT1G52855 // hypothetical protein // --- // 2745824 /// AY086808 // AT1G52855 // hypothetical protein // --- // 2745824	2.98938	5.84708	0.000345404
13402290	AT2G38310	PYL4	abscisic acid receptor PYL4	NM_129387 // PYL4 // abscisic acid receptor PYL4 // --- // 818411 /// AT2G38310.1 // PYL4 // abscisic acid receptor PYL4 // --- // 818411 /// AY039586 // PYL4 // abscisic acid receptor PYL4 // --- // 818411	-2.98357	6.82138	5.20935e-05
13342963	AT1G21410	SKP2A	F-box protein SKP2A	NM_101993 // SKP2A // F-box protein SKP2A // --- // 838740 /// AT1G21410.1 // SKP2A // F-box protein SKP2A // --- // 838740 /// AY058081 // SKP2A // F-box protein SKP2A // --- // 838740	2.93195	6.16596	5.30786e-05
13502063	AT5G15960	KIN1	stress-induced protein KIN1	NM_121601 // KIN1 // stress-induced protein KIN1 // --- // 831453 /// AT5G15960.1 // KIN1 // stress-induced protein KIN1 // --- // 831453	2.92886	4.29949	2.0576e-05
13360218	AT1G77450	NAC032	NAC domain containing protein 32	NM_106394 // NAC032 // NAC domain containing protein 32 // --- // 844081 /// AT1G77450.1 // NAC032 // NAC domain containing protein 32 // --- // 844081 /// AK118985 // NAC032 // NAC domain containing protein 32 // --- // 844081	2.92638	7.12505	1.22479e-05
13378097	AT1G51140	AT1G51140	transcription factor bHLH122	NM_103993 // AT1G51140 // transcription factor bHLH122 // --- // 841537 /// AT1G51140.1 // AT1G51140 // transcription factor bHLH122 // --- // 841537 /// AY034941 // AT1G51140 // transcription factor bHLH122 // --- // 841537	2.92486	8.03822	3.03477e-07
13542294	AT5G61820	AT5G61820	hypothetical protein	NM_125576 // AT5G61820 // hypothetical protein // --- // 836304 /// AT5G61820.1 // AT5G61820 // hypothetical protein // --- // 836304 /// AY065363 // AT5G61820 // hypothetical protein // --- // 836304	2.90823	8.87119	2.71341e-05
13386873	AT1G73390	AT1G73390	Endosomal targeting BRO1-like domain-containing protein	NM_001124122 // AT1G73390 // Endosomal targeting BRO1-like domain-containing protein // --- // 843674 /// AT1G73390.4 // AT1G73390 // Endosomal targeting BRO1-like domain-containing protein // --- // 843674 /// NM_202409 // AT1G73390 // Endosomal targeting BRO1-like domain-containing protein // --- // 843674 /// NM_202408 // AT1G73390 // Endosomal targeting BRO1-like domain-containing protein // …	2.8857	8.49171	1.99518e-06
13518669	AT5G63130	AT5G63130	octicosapeptide/Phox/Bem1p domain-containing protein	NM_125707 // AT5G63130 // octicosapeptide/Phox/Bem1p domain-containing protein // --- // 836433 /// AT5G63130.1 // AT5G63130 // octicosapeptide/Phox/Bem1p domain-containing protein // --- // 836433 /// AK117358 // AT5G63130 // octicosapeptide/Phox/Bem1p domain-containing protein // --- // 836433	2.87139	5.69223	0.000242724
13402643	AT2G39030	AT2G39030	acyl-CoA N-acyltransferases-like protein	NM_129460 // AT2G39030 // acyl-CoA N-acyltransferases-like protein // --- // 818489 /// AT2G39030.1 // AT2G39030 // acyl-CoA N-acyltransferases-like protein // --- // 818489	2.86731	8.60792	0.0230275
13463330	AT3G62590	AT3G62590	lipase class 3 family protein	NM_116124 // AT3G62590 // lipase class 3 family protein // --- // 825433 /// AT3G62590.1 // AT3G62590 // lipase class 3 family protein // --- // 825433 /// AY054280 // AT3G62590 // lipase class 3 family protein // --- // 825433	2.85746	6.34949	7.73512e-05
13350645	AT1G51090	AT1G51090	heavy-metal-associated domain-containing protein	NM_103987 // AT1G51090 // heavy-metal-associated domain-containing protein // --- // 841532 /// AT1G51090.1 // AT1G51090 // heavy-metal-associated domain-containing protein // --- // 841532 /// AY035097 // AT1G51090 // heavy-metal-associated domain-containing protein // --- // 841532	2.85048	6.99661	0.000242724
13361019	AT1G79270	ECT8	hypothetical protein	NM_106577 // ECT8 // hypothetical protein // --- // 844267 /// AT1G79270.1 // ECT8 // hypothetical protein // --- // 844267 /// AF326910 // ECT8 // hypothetical protein // --- // 844267	2.8375	7.71054	4.6911e-07
13505828	AT5G25980	TGG2	myrosinase 2	NM_180745 // TGG2 // myrosinase 2 // --- // 832667 /// NM_001036863 // TGG2 // myrosinase 2 // --- // 832667 /// NM_122499 // TGG2 // myrosinase 2 // --- // 832667 /// AT5G25980.1 // TGG2 // myrosinase 2 // --- // 832667 /// AT5G25980.2 // TGG2 // myrosinase 2 // --- // 832667 /// AT5G25980.3 // TGG2 // myrosinase 2 // --- // 832667 /// AF360348 // TGG2 // myrosinase 2 // --- // 832667	-2.81741	10.9001	0.0427989
13519141	AT5G64260	EXL2	protein EXORDIUM like 2	NM_125822 // EXL2 // protein EXORDIUM like 2 // --- // 836547 /// AT5G64260.1 // EXL2 // protein EXORDIUM like 2 // --- // 836547 /// AF380638 // EXL2 // protein EXORDIUM like 2 // --- // 836547	2.81044	6.91755	8.49495e-06
13342173	AT1G19190	AT1G19190	alpha/beta-hydrolase-like protein	NM_101777 // AT1G19190 // alpha/beta-hydrolase-like protein // --- // 838502 /// AT1G19190.1 // AT1G19190 // alpha/beta-hydrolase-like protein // --- // 838502 /// BT029511 // AT1G19190 // alpha/beta-hydrolase-like protein // --- // 838502	2.80217	6.7268	0.000273857
13528809	AT5G20630	GER3	germin-like protein subfamily 3 member 3	NM_122070 // GER3 // germin-like protein subfamily 3 member 3 // --- // 832185 /// AT5G20630.1 // GER3 // germin-like protein subfamily 3 member 3 // --- // 832185 /// U75193 // GER3 // germin-like protein subfamily 3 member 3 // --- // 832185	-2.80008	8.24656	0.0178831
13477081	AT4G33540	AT4G33540	metallo-beta-lactamase family protein	NM_119509 // AT4G33540 // metallo-beta-lactamase family protein // --- // 829493 /// AT4G33540.1 // AT4G33540 // metallo-beta-lactamase family protein // --- // 829493 /// AY093148 // AT4G33540 // metallo-beta-lactamase family protein // --- // 829493	2.78886	7.76942	9.09619e-05
13497339	AT5G04250	AT5G04250	OTU-like cysteine protease family protein	NM_001125696 // AT5G04250 // OTU-like cysteine protease family protein // --- // 830304 /// AT5G04250.2 // AT5G04250 // OTU-like cysteine protease family protein // --- // 830304 /// NM_120507 // AT5G04250 // OTU-like cysteine protease family protein // --- // 830304 /// AT5G04250.1 // AT5G04250 // OTU-like cysteine protease family protein // --- // 830304 /// BT024878 // AT5G04250 // OTU-like cy…	2.77895	7.33273	2.3158e-05
13402646	AT2G39050	AT2G39050	hydroxyproline-rich glycoprotein-like protein	NM_129462 // AT2G39050 // hydroxyproline-rich glycoprotein-like protein // --- // 818491 /// AT2G39050.1 // AT2G39050 // hydroxyproline-rich glycoprotein-like protein // --- // 818491 /// AF411801 // AT2G39050 // hydroxyproline-rich glycoprotein-like protein // --- // 818491	2.77186	6.45898	0.000117927
13518196	AT5G62040	AT5G62040	protein BROTHER of FT and TFL 1	NM_125597 // AT5G62040 // protein BROTHER of FT and TFL 1 // --- // 836324 /// AT5G62040.1 // AT5G62040 // protein BROTHER of FT and TFL 1 // --- // 836324	2.74362	5.82937	0.000232687
13447825	AT3G11410	PP2CA	protein phosphatase 2C 37	NM_111974 // PP2CA // protein phosphatase 2C 37 // --- // 820314 /// AT3G11410.1 // PP2CA // protein phosphatase 2C 37 // --- // 820314 /// AY074368 // PP2CA // protein phosphatase 2C 37 // --- // 820314	2.73096	9.12443	4.33074e-06
13486119	AT4G17550 AT4G17540	AT4G17550	MFS transporter, OPA family, solute carrier family 37	NM_117861 // AT4G17550 // MFS transporter, OPA family, solute carrier family 37 // --- // 827470 /// AT4G17550.1 // AT4G17550 // MFS transporter, OPA family, solute carrier family 37 // --- // 827470 /// NM_117860 // AT4G17540 // hypothetical protein // --- // 827469 /// AT4G17540.1 // AT4G17540 // hypothetical protein // --- // 827469 /// AY093132 // AT4G17540 // hypothetical protein // --- // 8…	2.73064	4.46392	5.9162e-07
13541028	AT5G58700	PLC4	phosphoinositide phospholipase C 4	NM_125257 // PLC4 // phosphoinositide phospholipase C 4 // --- // 835984 /// AT5G58700.1 // PLC4 // phosphoinositide phospholipase C 4 // --- // 835984 /// NM_001037020 // PLC4 // phosphoinositide phospholipase C 4 // --- // 835984 /// AT5G58700.2 // PLC4 // phosphoinositide phospholipase C 4 // --- // 835984 /// AY093217 // PLC4 // phosphoinositide phospholipase C 4 // --- // 835984	2.73008	5.00562	1.47701e-07
13429214	AT3G16660	AT3G16660	Pollen Ole e 1 allergen and extensin family protein	NM_112539 // AT3G16660 // Pollen Ole e 1 allergen and extensin family protein // --- // 820918 /// AT3G16660.1 // AT3G16660 // Pollen Ole e 1 allergen and extensin family protein // --- // 820918 /// AK117310 // AT3G16660 // Pollen Ole e 1 allergen and extensin family protein // --- // 820918	-2.72198	8.80332	0.00139478
13364826	AT1G07720	KCS3	3-ketoacyl-CoA synthase 3	NM_100646 // KCS3 // 3-ketoacyl-CoA synthase 3 // --- // 837286 /// AT1G07720.1 // KCS3 // 3-ketoacyl-CoA synthase 3 // --- // 837286 /// AF428349 // KCS3 // 3-ketoacyl-CoA synthase 3 // --- // 837286	2.70867	7.57658	1.45806e-07
13539385	AT5G54510	DFL1	indole-3-acetic acid-amido synthetase GH3.6	NM_124831 // DFL1 // indole-3-acetic acid-amido synthetase GH3.6 // --- // 835539 /// AT5G54510.1 // DFL1 // indole-3-acetic acid-amido synthetase GH3.6 // --- // 835539 /// AB050596 // DFL1 // indole-3-acetic acid-amido synthetase GH3.6 // --- // 835539	2.66299	7.93539	0.00181499
13468477	AT4G14400	ACD6	ankyrin repeat-containing protein	NM_117519 // ACD6 // ankyrin repeat-containing protein // --- // 827085 /// NM_179051 // ACD6 // ankyrin repeat-containing protein // --- // 827085 /// AT4G14400.1 // ACD6 // ankyrin repeat-containing protein // --- // 827085 /// AT4G14400.3 // ACD6 // ankyrin repeat-containing protein // --- // 827085 /// NM_179050 // ACD6 // ankyrin repeat-containing protein // --- // 827085 /// AT4G14400.2 // …	-2.65981	8.36918	0.000632279
13404541	AT2G43510	TI1	defensin-like protein 195	NM_129912 // TI1 // defensin-like protein 195 // --- // 818952 /// AT2G43510.1 // TI1 // defensin-like protein 195 // --- // 818952 /// AY050789 // TI1 // defensin-like protein 195 // --- // 818952	2.65978	6.60982	0.00940668
13373575	AT1G29195	AT1G29195	hypothetical protein	NM_102660 // AT1G29195 // hypothetical protein // --- // 839794 /// AT1G29195.1 // AT1G29195 // hypothetical protein // --- // 839794 /// AY052248 // AT1G29195 // hypothetical protein // --- // 839794	2.65132	6.56035	0.000122439
13359181	AT1G74670	AT1G74670	putative gibberellin-regulated protein	NM_106125 // AT1G74670 // putative gibberellin-regulated protein // --- // 843806 /// AT1G74670.1 // AT1G74670 // putative gibberellin-regulated protein // --- // 843806 /// BT011599 // AT1G74670 // putative gibberellin-regulated protein // --- // 843806	-2.64124	6.66684	0.00975146
13511072	AT5G45950	AT5G45950	GDSL esterase/lipase	NM_123963 // AT5G45950 // GDSL esterase/lipase // --- // 834635 /// AT5G45950.1 // AT5G45950 // GDSL esterase/lipase // --- // 834635	2.63906	8.78139	1.83779e-06
13398838	AT2G30010	TBL45	trichome birefringence-like 45 protein	NM_128556 // TBL45 // trichome birefringence-like 45 protein // --- // 817552 /// AT2G30010.1 // TBL45 // trichome birefringence-like 45 protein // --- // 817552 /// AF428324 // TBL45 // trichome birefringence-like 45 protein // --- // 817552	-2.63379	7.34848	3.37758e-05
13502841	AT5G18030	AT5G18030	SAUR-like auxin-responsive protein	NM_121808 // AT5G18030 // SAUR-like auxin-responsive protein // --- // 831670 /// AT5G18030.1 // AT5G18030 // SAUR-like auxin-responsive protein // --- // 831670 /// AK119083 // AT5G18030 // SAUR-like auxin-responsive protein // --- // 831670	-2.62655	6.42828	0.00679877
13363740	AT1G05340	AT1G05340	hypothetical protein	NM_100413 // AT1G05340 // hypothetical protein // --- // 837033 /// AT1G05340.1 // AT1G05340 // hypothetical protein // --- // 837033 /// AF360144 // AT1G05340 // hypothetical protein // --- // 837033	2.61309	7.24225	0.00119058
13350013	AT1G49450	AT1G49450	WD40 domain-containing protein	NM_103834 // AT1G49450 // WD40 domain-containing protein // --- // 841369 /// AT1G49450.1 // AT1G49450 // WD40 domain-containing protein // --- // 841369	2.61135	6.22184	1.33358e-05
13358753	AT1G73600 AT1G73602	AT1G73600	putative phosphoethanolamine N-methyltransferase 3	NM_106018 // AT1G73600 // putative phosphoethanolamine N-methyltransferase 3 // --- // 843694 /// NM_001124125 // CPuORF32 // conserved peptide upstream open reading frame 32 // --- // 6241275 /// AT1G73602.1 // CPuORF32 // conserved peptide upstream open reading frame 32 // --- // 6241275 /// AT1G73600.1 // AT1G73600 // putative phosphoethanolamine N-methyltransferase 3 // --- // 843694 /// NM_2…	-2.60007	7.6662	0.000283254
13429218	AT3G16670	AT3G16670	Pollen Ole e 1 allergen and extensin family protein	NM_112540 // AT3G16670 // Pollen Ole e 1 allergen and extensin family protein // --- // 820919 /// AT3G16670.1 // AT3G16670 // Pollen Ole e 1 allergen and extensin family protein // --- // 820919 /// AY102103 // AT3G16670 // Pollen Ole e 1 allergen and extensin family protein // --- // 820919	-2.58523	7.50435	0.0467807
13400810	AT2G34810	AT2G34810	FAD-binding and BBE domain-containing protein	NM_129034 // AT2G34810 // FAD-binding and BBE domain-containing protein // --- // 818046 /// AT2G34810.1 // AT2G34810 // FAD-binding and BBE domain-containing protein // --- // 818046 /// AY099836 // AT2G34810 // FAD-binding and BBE domain-containing protein // --- // 818046	2.58009	7.08218	0.00366758
13342953	AT1G21400	AT1G21400	2-oxoisovalerate dehydrogenase E1 component, alpha subunit	NM_101992 // AT1G21400 // 2-oxoisovalerate dehydrogenase E1 component, alpha subunit // --- // 838739 /// AT1G21400.1 // AT1G21400 // 2-oxoisovalerate dehydrogenase E1 component, alpha subunit // --- // 838739 /// AY099615 // AT1G21400 // 2-oxoisovalerate dehydrogenase E1 component, alpha subunit // --- // 838739	2.57358	6.87748	6.94311e-06
13529672	AT5G22860	AT5G22860	Serine carboxypeptidase S28 family protein	NM_180728 // AT5G22860 // Serine carboxypeptidase S28 family protein // --- // 832349 /// AT5G22860.1 // AT5G22860 // Serine carboxypeptidase S28 family protein // --- // 832349 /// NM_122191 // AT5G22860 // Serine carboxypeptidase S28 family protein // --- // 832349 /// AT5G22860.2 // AT5G22860 // Serine carboxypeptidase S28 family protein // --- // 832349	2.56832	7.08358	0.00507422
13403690		NA	NA	---	2.54264	4.92866	0.000369506
13337662	AT1G08890	AT1G08890	sugar transporter ERD6-like 1	NM_100761 // AT1G08890 // sugar transporter ERD6-like 1 // --- // 837410 /// AT1G08890.1 // AT1G08890 // sugar transporter ERD6-like 1 // --- // 837410	2.5406	7.11084	0.000122439
13444103	AT3G03480	CHAT	acetyl CoA:(Z)-3-hexen-1-ol acetyltransferase	NM_111219 // CHAT // acetyl CoA:(Z)-3-hexen-1-ol acetyltransferase // --- // 821249 /// AT3G03480.1 // CHAT // acetyl CoA:(Z)-3-hexen-1-ol acetyltransferase // --- // 821249 /// AF500201 // CHAT // acetyl CoA:(Z)-3-hexen-1-ol acetyltransferase // --- // 821249	2.52554	6.12393	0.00543071
13497323	AT5G04230	PAL3	phenylalanine ammonia-lyase 3	NM_001203294 // PAL3 // phenylalanine ammonia-lyase 3 // --- // 830302 /// AT5G04230.2 // PAL3 // phenylalanine ammonia-lyase 3 // --- // 830302 /// NM_120505 // PAL3 // phenylalanine ammonia-lyase 3 // --- // 830302 /// AT5G04230.1 // PAL3 // phenylalanine ammonia-lyase 3 // --- // 830302 /// AY528562 // PAL3 // phenylalanine ammonia-lyase 3 // --- // 830302	-2.52467	6.9059	4.68031e-05
13504496	AT5G22500	FAR1	fatty acyl-CoA reductase 1	NM_122155 // FAR1 // fatty acyl-CoA reductase 1 // --- // 832311 /// AT5G22500.1 // FAR1 // fatty acyl-CoA reductase 1 // --- // 832311 /// AY035042 // FAR1 // fatty acyl-CoA reductase 1 // --- // 832311	2.52027	9.27448	1.56393e-05
13402129	AT2G37870	AT2G37870	protease inhibitor/seed storage/lipid transfer protein (LTP) family protein	NM_129343 // AT2G37870 // protease inhibitor/seed storage/lipid transfer protein (LTP) family protein // --- // 818363 /// AT2G37870.1 // AT2G37870 // protease inhibitor/seed storage/lipid transfer protein (LTP) family protein // --- // 818363 /// AY054635 // AT2G37870 // protease inhibitor/seed storage/lipid transfer protein (LTP) family protein // --- // 818363	2.51883	6.20232	0.0021405
13419142	AT2G39800	P5CS1	Gamma-glutamyl phosphate reductase	NM_129539 // P5CS1 // Gamma-glutamyl phosphate reductase // --- // 818566 /// AT2G39800.1 // P5CS1 // Gamma-glutamyl phosphate reductase // --- // 818566 /// NM_001202786 // P5CS1 // Gamma-glutamyl phosphate reductase // --- // 818566 /// NM_001202785 // P5CS1 // Gamma-glutamyl phosphate reductase // --- // 818566 /// AT2G39800.3 // P5CS1 // Gamma-glutamyl phosphate reductase // --- // 818566 ///…	2.50614	9.72406	0.000221301
13402064	AT2G37760	AT2G37760	NAD(P)-linked oxidoreductase-like protein	NM_001084550 // AT2G37760 // NAD(P)-linked oxidoreductase-like protein // --- // 818353 /// NM_001124993 // AT2G37760 // NAD(P)-linked oxidoreductase-like protein // --- // 818353 /// NM_129332 // AT2G37760 // NAD(P)-linked oxidoreductase-like protein // --- // 818353 /// AT2G37760.4 // AT2G37760 // NAD(P)-linked oxidoreductase-like protein // --- // 818353 /// AT2G37760.1 // AT2G37760 // NAD(P)-…	2.50315	7.67305	0.000210801
13542308	AT5G61890	AT5G61890	ethylene-responsive transcription factor ERF114	NM_125582 // AT5G61890 // ethylene-responsive transcription factor ERF114 // --- // 836310 /// AT5G61890.1 // AT5G61890 // ethylene-responsive transcription factor ERF114 // --- // 836310 /// AY560862 // AT5G61890 // ethylene-responsive transcription factor ERF114 // --- // 836310	2.49852	6.54616	0.01007
13337021	AT1G07610	MT1C	metallothionein 1C	NM_100634 // MT1C // metallothionein 1C // --- // 837274 /// AT1G07610.1 // MT1C // metallothionein 1C // --- // 837274 /// AF375400 // MT1C // metallothionein 1C // --- // 837274	2.48745	6.45738	0.0203571
13480404	AT4G01120	GBF2	G-box binding factor 2	NM_116342 // GBF2 // G-box binding factor 2 // --- // 826505 /// AT4G01120.1 // GBF2 // G-box binding factor 2 // --- // 826505 /// AY062667 // GBF2 // G-box binding factor 2 // --- // 826505	2.4774	6.94043	6.94311e-06
13382114	AT1G61890	AT1G61890	MATE efflux family protein	NM_104870 // AT1G61890 // MATE efflux family protein // --- // 842485 /// AT1G61890.1 // AT1G61890 // MATE efflux family protein // --- // 842485 /// AY057622 // AT1G61890 // MATE efflux family protein // --- // 842485	2.46472	6.51894	0.000295206
13405267	AT2G45210	AT2G45210	SAUR-like auxin-responsive protein	NM_130084 // AT2G45210 // SAUR-like auxin-responsive protein // --- // 819129 /// AT2G45210.1 // AT2G45210 // SAUR-like auxin-responsive protein // --- // 819129 /// BT002787 // AT2G45210 // SAUR-like auxin-responsive protein // --- // 819129	2.4624	5.89587	0.000987255
13509362	AT5G41900	AT5G41900	hydrolase, alpha/beta fold family protein	NM_123555 // AT5G41900 // hydrolase, alpha/beta fold family protein // --- // 834195 /// AT5G41900.1 // AT5G41900 // hydrolase, alpha/beta fold family protein // --- // 834195 /// AK117277 // AT5G41900 // hydrolase, alpha/beta fold family protein // --- // 834195	2.46085	8.34336	0.000665573
13478398	AT4G36410	UBC17	putative ubiquitin-conjugating enzyme E2 17	NM_119804 // UBC17 // putative ubiquitin-conjugating enzyme E2 17 // --- // 829793 /// AT4G36410.1 // UBC17 // putative ubiquitin-conjugating enzyme E2 17 // --- // 829793 /// AF028340 // UBC17 // putative ubiquitin-conjugating enzyme E2 17 // --- // 829793	-2.46081	8.28403	0.00202973
13343161	AT1G21790	AT1G21790	TRAM, LAG1 and CLN8 (TLC) lipid-sensing domain containing protein	NM_102028 // AT1G21790 // TRAM, LAG1 and CLN8 (TLC) lipid-sensing domain containing protein // --- // 838783 /// AT1G21790.1 // AT1G21790 // TRAM, LAG1 and CLN8 (TLC) lipid-sensing domain containing protein // --- // 838783 /// AY063913 // AT1G21790 // TRAM, LAG1 and CLN8 (TLC) lipid-sensing domain containing protein // --- // 838783	2.46024	8.42345	4.45834e-07
13497842	AT5G05365	AT5G05365	metal ion binding protein	NM_001085064 // AT5G05365 // metal ion binding protein // --- // 5008200 /// AT5G05365.1 // AT5G05365 // metal ion binding protein // --- // 5008200	2.46008	4.90692	2.80594e-05
13503355	AT5G19190	AT5G19190	hypothetical protein	NM_121924 // AT5G19190 // hypothetical protein // --- // 832039 /// AT5G19190.1 // AT5G19190 // hypothetical protein // --- // 832039 /// AK117427 // AT5G19190 // hypothetical protein // --- // 832039	-2.45415	7.39614	0.0075027
13378733	AT1G52565	AT1G52565	hypothetical protein	NM_148583 // AT1G52565 // hypothetical protein // --- // 841688 /// AT1G52565.1 // AT1G52565 // hypothetical protein // --- // 841688 /// BT029312 // AT1G52565 // hypothetical protein // --- // 841688	2.45214	5.40326	0.000279096
13536226	AT5G46350	WRKY8	putative WRKY transcription factor 8	NM_124005 // WRKY8 // putative WRKY transcription factor 8 // --- // 834678 /// AT5G46350.1 // WRKY8 // putative WRKY transcription factor 8 // --- // 834678 /// AY063916 // WRKY8 // putative WRKY transcription factor 8 // --- // 834678	2.45163	5.91881	3.5688e-05
13452401	AT3G21670	AT3G21670	major facilitator protein	NM_113062 // AT3G21670 // major facilitator protein // --- // 821721 /// AT3G21670.1 // AT3G21670 // major facilitator protein // --- // 821721 /// AF372959 // AT3G21670 // major facilitator protein // --- // 821721	2.4414	7.54182	0.000617114
13358186	AT1G72120	AT1G72120	putative peptide/nitrate transporter	NM_105870 // AT1G72120 // putative peptide/nitrate transporter // --- // 843543 /// AT1G72120.1 // AT1G72120 // putative peptide/nitrate transporter // --- // 843543	2.43996	8.22578	0.000267629
13515266	AT5G55180	AT5G55180	O-Glycosyl hydrolases family 17 protein	NM_124900 // AT5G55180 // O-Glycosyl hydrolases family 17 protein // --- // 835611 /// NM_001161308 // AT5G55180 // O-Glycosyl hydrolases family 17 protein // --- // 835611 /// AT5G55180.1 // AT5G55180 // O-Glycosyl hydrolases family 17 protein // --- // 835611 /// AT5G55180.2 // AT5G55180 // O-Glycosyl hydrolases family 17 protein // --- // 835611 /// BT026525 // AT5G55180 // O-Glycosyl hydrolas…	2.43803	8.16767	5.35017e-06
13493404	AT4G34230	CAD5	cinnamyl alcohol dehydrogenase 5	NM_001036711 // CAD5 // cinnamyl alcohol dehydrogenase 5 // --- // 829572 /// NM_119587 // CAD5 // cinnamyl alcohol dehydrogenase 5 // --- // 829572 /// AT4G34230.2 // CAD5 // cinnamyl alcohol dehydrogenase 5 // --- // 829572 /// AT4G34230.1 // CAD5 // cinnamyl alcohol dehydrogenase 5 // --- // 829572 /// AY034919 // CAD5 // cinnamyl alcohol dehydrogenase 5 // --- // 829572	2.43734	5.85439	7.83715e-05
13426943	AT3G11690	AT3G11690	hypothetical protein	NM_112001 // AT3G11690 // hypothetical protein // --- // 820341 /// AT3G11690.1 // AT3G11690 // hypothetical protein // --- // 820341 /// BT033155 // AT3G11690 // hypothetical protein // --- // 820341	2.43675	6.30688	4.35365e-06
13533250	AT5G38430	AT5G38430	ribulose bisphosphate carboxylase small chain 1B	NM_123204 // AT5G38430 // ribulose bisphosphate carboxylase small chain 1B // --- // 833830 /// AT5G38430.1 // AT5G38430 // ribulose bisphosphate carboxylase small chain 1B // --- // 833830 /// AF410283 // AT5G38430 // ribulose bisphosphate carboxylase small chain 1B // --- // 833830	-2.42975	9.70337	0.000174615
13391872	AT2G05540	AT2G05540	glycine-rich protein	NM_126577 // AT2G05540 // glycine-rich protein // --- // 815103 /// AT2G05540.1 // AT2G05540 // glycine-rich protein // --- // 815103 /// AY050337 // AT2G05540 // glycine-rich protein // --- // 815103	2.42874	8.11197	0.00112612
13536861	AT5G48180	NSP5	nitrile specifier protein 5	NM_124193 // NSP5 // nitrile specifier protein 5 // --- // 834871 /// AT5G48180.1 // NSP5 // nitrile specifier protein 5 // --- // 834871 /// AY059952 // NSP5 // nitrile specifier protein 5 // --- // 834871	2.42755	6.42102	0.00123997
13521920	AT5G04340	ZAT6	putative c2h2 zinc finger transcription factor	NM_120516 // ZAT6 // putative c2h2 zinc finger transcription factor // --- // 830313 /// AT5G04340.1 // ZAT6 // putative c2h2 zinc finger transcription factor // --- // 830313 /// AF022658 // ZAT6 // putative c2h2 zinc finger transcription factor // --- // 830313	2.42292	4.16558	0.00048097
13499928	AT5G10410	AT5G10410	putative clathrin assembly protein	NM_121079 // AT5G10410 // putative clathrin assembly protein // --- // 830905 /// AT5G10410.1 // AT5G10410 // putative clathrin assembly protein // --- // 830905	2.42158	5.87545	0.000172033
13456126	AT3G44735	PSK3	phytosulfokine-beta	NM_001203082 // PSK3 // phytosulfokine-beta // --- // 823603 /// AT3G44735.2 // PSK3 // phytosulfokine-beta // --- // 823603 /// NM_114342 // PSK3 // phytosulfokine-beta // --- // 823603 /// AT3G44735.1 // PSK3 // phytosulfokine-beta // --- // 823603 /// BT024524 // PSK3 // phytosulfokine-beta // --- // 823603	2.41393	9.18927	1.31661e-06
13501759	AT5G15240	AT5G15240	Transmembrane amino acid transporter family protein	NM_121528 // AT5G15240 // Transmembrane amino acid transporter family protein // --- // 831376 /// AT5G15240.1 // AT5G15240 // Transmembrane amino acid transporter family protein // --- // 831376 /// NM_001036809 // AT5G15240 // Transmembrane amino acid transporter family protein // --- // 831376 /// AT5G15240.2 // AT5G15240 // Transmembrane amino acid transporter family protein // --- // 831376	2.41321	6.68685	3.37758e-05
13489713	AT4G26080	ABI1	protein phosphatase 2C 56	NM_118741 // ABI1 // protein phosphatase 2C 56 // --- // 828714 /// AT4G26080.1 // ABI1 // protein phosphatase 2C 56 // --- // 828714 /// U12856 // ABI1 // protein phosphatase 2C 56 // --- // 828714	2.38211	8.68725	1.70381e-05
13477641	AT4G34650	SQS2	squalene synthase 2	NM_119631 // SQS2 // squalene synthase 2 // --- // 829617 /// AT4G34650.1 // SQS2 // squalene synthase 2 // --- // 829617	2.36903	7.12151	1.86837e-05
13373661	AT1G29395	COR413IM1	cold regulated 314 inner membrane 1	NM_102679 // COR413IM1 // cold regulated 314 inner membrane 1 // --- // 839815 /// AT1G29395.1 // COR413IM1 // cold regulated 314 inner membrane 1 // --- // 839815 /// AY045942 // COR413IM1 // cold regulated 314 inner membrane 1 // --- // 839815	2.34459	9.10825	0.000594835
13348604	AT1G43160	RAP2.6	ethylene-responsive transcription factor RAP2-6	NM_103468 // RAP2.6 // ethylene-responsive transcription factor RAP2-6 // --- // 840915 /// AT1G43160.1 // RAP2.6 // ethylene-responsive transcription factor RAP2-6 // --- // 840915 /// AY062847 // RAP2.6 // ethylene-responsive transcription factor RAP2-6 // --- // 840915	2.33906	8.39141	0.037171
13492738	AT4G33040	AT4G33040	glutaredoxin-C6	NM_119458 // AT4G33040 // glutaredoxin-C6 // --- // 829441 /// AT4G33040.1 // AT4G33040 // glutaredoxin-C6 // --- // 829441 /// AY074290 // AT4G33040 // glutaredoxin-C6 // --- // 829441	2.33739	3.73324	0.00050709
13495514		NA	NA	---	2.32796	6.05285	0.0110565
13371805	AT1G23800	ALDH2B7	aldehyde dehydrogenase 2B7	NM_102228 // ALDH2B7 // aldehyde dehydrogenase 2B7 // --- // 838991 /// AT1G23800.1 // ALDH2B7 // aldehyde dehydrogenase 2B7 // --- // 838991 /// AY035139 // ALDH2B7 // aldehyde dehydrogenase 2B7 // --- // 838991	2.32399	6.39831	0.0114652
13451687	AT3G20300	AT3G20300	hypothetical protein	NM_112921 // AT3G20300 // hypothetical protein // --- // 821574 /// AT3G20300.1 // AT3G20300 // hypothetical protein // --- // 821574 /// AY139777 // AT3G20300 // hypothetical protein // --- // 821574	2.32035	7.45273	3.03807e-06
13395310	AT2G21080	AT2G21080	hypothetical protein	NM_127678 // AT2G21080 // hypothetical protein // --- // 816643 /// AT2G21080.1 // AT2G21080 // hypothetical protein // --- // 816643 /// AY139997 // AT2G21080 // hypothetical protein // --- // 816643	-2.3073	8.06139	4.49897e-06
13515927	AT5G56870	BGAL4	beta-galactosidase 4	NM_125070 // BGAL4 // beta-galactosidase 4 // --- // 835789 /// AT5G56870.1 // BGAL4 // beta-galactosidase 4 // --- // 835789	2.29112	7.59793	0.0108691
13466279	AT4G08290	AT4G08290	nodulin MtN21 /EamA-like transporter family protein	NM_202790 // AT4G08290 // nodulin MtN21 /EamA-like transporter family protein // --- // 826383 /// AT4G08290.2 // AT4G08290 // nodulin MtN21 /EamA-like transporter family protein // --- // 826383 /// NM_116898 // AT4G08290 // nodulin MtN21 /EamA-like transporter family protein // --- // 826383 /// AT4G08290.1 // AT4G08290 // nodulin MtN21 /EamA-like transporter family protein // --- // 826383	2.27255	6.82434	0.0054178
13357060	AT1G69530	EXPA1	expansin A1	NM_105622 // EXPA1 // expansin A1 // --- // 843288 /// AT1G69530.1 // EXPA1 // expansin A1 // --- // 843288 /// NM_179537 // EXPA1 // expansin A1 // --- // 843288 /// NM_179538 // EXPA1 // expansin A1 // --- // 843288 /// NM_001124101 // EXPA1 // expansin A1 // --- // 843288 /// AT1G69530.3 // EXPA1 // expansin A1 // --- // 843288 /// AT1G69530.4 // EXPA1 // expansin A1 // --- // 843288 /// AT1G6…	-2.27009	7.71693	0.00116395
13409817	AT2G17840	ERD7	senescence/dehydration related protein	NM_127337 // ERD7 // senescence/dehydration related protein // --- // 816293 /// AT2G17840.1 // ERD7 // senescence/dehydration related protein // --- // 816293 /// AF428331 // ERD7 // senescence/dehydration related protein // --- // 816293	2.26722	7.69149	0.000185236
13461276	AT3G57540	AT3G57540	Remorin family protein	NM_115614 // AT3G57540 // Remorin family protein // --- // 824921 /// AT3G57540.1 // AT3G57540 // Remorin family protein // --- // 824921 /// AY059900 // AT3G57540 // Remorin family protein // --- // 824921	2.26384	4.94003	2.35195e-05
13527443	AT5G17460	AT5G17460	hypothetical protein	NM_121752 // AT5G17460 // hypothetical protein // --- // 831612 /// NM_001203396 // AT5G17460 // hypothetical protein // --- // 831612 /// AT5G17460.1 // AT5G17460 // hypothetical protein // --- // 831612 /// AT5G17460.2 // AT5G17460 // hypothetical protein // --- // 831612 /// AY091431 // AT5G17460 // hypothetical protein // --- // 831612	2.23783	6.40203	4.2078e-05
13514750	AT5G53970	AT5G53970	tyrosine aminotransferase	NM_124776 // AT5G53970 // tyrosine aminotransferase // --- // 835480 /// AT5G53970.1 // AT5G53970 // tyrosine aminotransferase // --- // 835480 /// BT001912 // AT5G53970 // tyrosine aminotransferase // --- // 835480	2.22895	7.45361	0.00225753
13460997	AT3G57020	AT3G57020	strictosidine synthase family protein	NM_115561 // AT3G57020 // strictosidine synthase family protein // --- // 824869 /// AT3G57020.1 // AT3G57020 // strictosidine synthase family protein // --- // 824869 /// NM_001035799 // AT3G57020 // strictosidine synthase family protein // --- // 824869 /// AT3G57020.2 // AT3G57020 // strictosidine synthase family protein // --- // 824869 /// AY039884 // AT3G57020 // strictosidine synthase fami…	2.22371	3.64568	0.00033564
13388961	AT1G78450	AT1G78450	SOUL heme-binding-like protein	NM_106492 // AT1G78450 // SOUL heme-binding-like protein // --- // 844181 /// AT1G78450.1 // AT1G78450 // SOUL heme-binding-like protein // --- // 844181	-2.21966	6.29918	0.0001562
13372855	AT1G27200	AT1G27200	hypothetical protein	NM_102482 // AT1G27200 // hypothetical protein // --- // 839609 /// AT1G27200.1 // AT1G27200 // hypothetical protein // --- // 839609 /// AY150464 // AT1G27200 // hypothetical protein // --- // 839609	2.21772	7.6976	5.70291e-05
13402393	AT2G38530	LTP2	non-specific lipid-transfer protein 2	NM_129410 // LTP2 // non-specific lipid-transfer protein 2 // --- // 818435 /// AT2G38530.1 // LTP2 // non-specific lipid-transfer protein 2 // --- // 818435 /// AB238795 // LTP2 // non-specific lipid-transfer protein 2 // --- // 818435	2.21074	7.27624	0.00329103
13502782	AT5G17870	PSRP6	plastid-specific 50S ribosomal protein 6	NM_121793 // PSRP6 // plastid-specific 50S ribosomal protein 6 // --- // 831655 /// AT5G17870.1 // PSRP6 // plastid-specific 50S ribosomal protein 6 // --- // 831655 /// AY039549 // PSRP6 // plastid-specific 50S ribosomal protein 6 // --- // 831655	-2.20759	11.375	0.00665686
13359591	AT1G75900	AT1G75900	GDSL esterase/lipase EXL3	NM_106240 // AT1G75900 // GDSL esterase/lipase EXL3 // --- // 843923 /// AT1G75900.1 // AT1G75900 // GDSL esterase/lipase EXL3 // --- // 843923 /// AY028611 // AT1G75900 // GDSL esterase/lipase EXL3 // --- // 843923	2.20154	6.44288	4.16325e-09
13423185	AT3G02150	PTF1	transcription factor TCP13	NM_180170 // PTF1 // transcription factor TCP13 // --- // 821061 /// AT3G02150.2 // PTF1 // transcription factor TCP13 // --- // 821061 /// NM_111082 // PTF1 // transcription factor TCP13 // --- // 821061 /// AT3G02150.1 // PTF1 // transcription factor TCP13 // --- // 821061 /// BT001982 // PTF1 // transcription factor TCP13 // --- // 821061	2.19625	6.58582	0.00121301
13436943	AT3G48350	AT3G48350	putative cysteine proteinase	NM_114696 // AT3G48350 // putative cysteine proteinase // --- // 823993 /// AT3G48350.1 // AT3G48350 // putative cysteine proteinase // --- // 823993 /// AK119026 // AT3G48350 // putative cysteine proteinase // --- // 823993	2.19325	5.60304	0.000194476
13399411		NA	NA	---	2.18671	6.06114	0.00027818
13445203	AT3G05880	RCI2A	Hydrophobic protein RCI2A	NM_111462 // RCI2A // Hydrophobic protein RCI2A // --- // 819757 /// AT3G05880.1 // RCI2A // Hydrophobic protein RCI2A // --- // 819757 /// AY037244 // RCI2A // Hydrophobic protein RCI2A // --- // 819757	2.1866	9.72858	2.65932e-06
13424002	AT3G04000	AT3G04000	3-oxoacyl-[acyl-carrier protein] reductase	NM_111271 // AT3G04000 // 3-oxoacyl-[acyl-carrier protein] reductase // --- // 819555 /// AT3G04000.1 // AT3G04000 // 3-oxoacyl-[acyl-carrier protein] reductase // --- // 819555 /// BT002321 // AT3G04000 // 3-oxoacyl-[acyl-carrier protein] reductase // --- // 819555	2.1788	7.70562	0.00173339
13378833	AT1G52827	CDT1	cadmium tolerance 1	NM_202281 // CDT1 // cadmium tolerance 1 // --- // 2745823 /// AT1G52827.1 // CDT1 // cadmium tolerance 1 // --- // 2745823	2.17842	6.76941	8.01964e-06
13505083	AT5G23850	AT5G23850	hypothetical protein	NM_122290 // AT5G23850 // hypothetical protein // --- // 832450 /// AT5G23850.1 // AT5G23850 // hypothetical protein // --- // 832450 /// AK221455 // AT5G23850 // hypothetical protein // --- // 832450	2.17596	7.62658	6.35752e-06
13386519	AT1G72680	CAD1	putative cinnamyl alcohol dehydrogenase 1	NM_105927 // CAD1 // putative cinnamyl alcohol dehydrogenase 1 // --- // 843600 /// AT1G72680.1 // CAD1 // putative cinnamyl alcohol dehydrogenase 1 // --- // 843600 /// BT002440 // CAD1 // putative cinnamyl alcohol dehydrogenase 1 // --- // 843600	2.16935	8.05954	0.000114769
13422843	AT3G01440	PQL1	photosystem II oxygen-evolving enhancer protein	NM_111010 // PQL1 // photosystem II oxygen-evolving enhancer protein // --- // 821143 /// AT3G01440.1 // PQL1 // photosystem II oxygen-evolving enhancer protein // --- // 821143 /// AY070745 // PQL1 // photosystem II oxygen-evolving enhancer protein // --- // 821143	-2.16835	6.28165	3.96308e-05
13398903	AT2G30140	AT2G30140	UDP-glucoronosyl/UDP-glucosyl transferase-like protein	NM_128569 // AT2G30140 // UDP-glucoronosyl/UDP-glucosyl transferase-like protein // --- // 817566 /// NM_001084510 // AT2G30140 // UDP-glucoronosyl/UDP-glucosyl transferase-like protein // --- // 817566 /// AT2G30140.1 // AT2G30140 // UDP-glucoronosyl/UDP-glucosyl transferase-like protein // --- // 817566 /// AT2G30140.2 // AT2G30140 // UDP-glucoronosyl/UDP-glucosyl transferase-like protein // --…	2.15852	8.98416	0.000663792
13483795	AT4G12980	AT4G12980	putative auxin-responsive protein	NM_117367 // AT4G12980 // putative auxin-responsive protein // --- // 826910 /// AT4G12980.1 // AT4G12980 // putative auxin-responsive protein // --- // 826910 /// BT003827 // AT4G12980 // putative auxin-responsive protein // --- // 826910	-2.15197	6.98522	8.71085e-05
13426839	AT3G11420	AT3G11420	hypothetical protein	NM_111975 // AT3G11420 // hypothetical protein // --- // 820315 /// AT3G11420.1 // AT3G11420 // hypothetical protein // --- // 820315 /// AY128392 // AT3G11420 // hypothetical protein // --- // 820315	2.15191	7.06882	3.03477e-07
13465885	AT4G05020	NDB2	NAD(P)H dehydrogenase B2	NM_001203749 // NDB2 // NAD(P)H dehydrogenase B2 // --- // 825844 /// AT4G05020.2 // NDB2 // NAD(P)H dehydrogenase B2 // --- // 825844 /// NM_116741 // NDB2 // NAD(P)H dehydrogenase B2 // --- // 825844 /// AT4G05020.1 // NDB2 // NAD(P)H dehydrogenase B2 // --- // 825844 /// AY039856 // NDB2 // NAD(P)H dehydrogenase B2 // --- // 825844	2.1464	6.28786	9.00487e-05
13362424	AT1G02660	AT1G02660	alpha/beta-hydrolase domain-containing protein	NM_100146 // AT1G02660 // alpha/beta-hydrolase domain-containing protein // --- // 839544 /// AT1G02660.1 // AT1G02660 // alpha/beta-hydrolase domain-containing protein // --- // 839544	2.13917	6.44387	4.00734e-05
13370056	AT1G19490	AT1G19490	bZIP transcription factor-like protein	NM_101806 // AT1G19490 // bZIP transcription factor-like protein // --- // 838535 /// AT1G19490.1 // AT1G19490 // bZIP transcription factor-like protein // --- // 838535 /// AY099875 // AT1G19490 // bZIP transcription factor-like protein // --- // 838535	2.13578	6.11531	4.35365e-06
13495374	AT4G38730	AT4G38730	hypothetical protein	NM_120033 // AT4G38730 // hypothetical protein // --- // 830028 /// AT4G38730.1 // AT4G38730 // hypothetical protein // --- // 830028 /// AK117425 // AT4G38730 // hypothetical protein // --- // 830028	2.12853	5.74206	1.74865e-05
13337711	AT1G08920	ESL1	sugar transporter ERD6-like 3	NM_179287 // ESL1 // sugar transporter ERD6-like 3 // --- // 837413 /// NM_100764 // ESL1 // sugar transporter ERD6-like 3 // --- // 837413 /// AT1G08920.1 // ESL1 // sugar transporter ERD6-like 3 // --- // 837413 /// AT1G08920.2 // ESL1 // sugar transporter ERD6-like 3 // --- // 837413 /// NM_001035928 // ESL1 // sugar transporter ERD6-like 3 // --- // 837413 /// AT1G08920.3 // ESL1 // sugar tra…	2.1272	8.64567	0.00026144
13487616	AT4G21570	AT4G21570	hypothetical protein	NM_118277 // AT4G21570 // hypothetical protein // --- // 828242 /// AT4G21570.1 // AT4G21570 // hypothetical protein // --- // 828242 /// AY092966 // AT4G21570 // hypothetical protein // --- // 828242	2.125	8.61095	1.9193e-05
13419721	AT2G41170	AT2G41170	F-box protein	NM_180016 // AT2G41170 // F-box protein // --- // 818716 /// AT2G41170.1 // AT2G41170 // F-box protein // --- // 818716 /// BT012656 // AT2G41170 // F-box protein // --- // 818716	2.12273	6.1586	0.000198982
13535891	AT5G45650	AT5G45650	subtilase family protein	NM_123933 // AT5G45650 // subtilase family protein // --- // 834605 /// AT5G45650.1 // AT5G45650 // subtilase family protein // --- // 834605 /// AK118053 // AT5G45650 // subtilase family protein // --- // 834605	-2.11515	7.02216	2.91825e-06
13402216	AT2G38120	AUX1	auxin transporter protein 1	NM_129368 // AUX1 // auxin transporter protein 1 // --- // 818390 /// AT2G38120.1 // AUX1 // auxin transporter protein 1 // --- // 818390 /// AY054488 // AUX1 // auxin transporter protein 1 // --- // 818390	-2.11423	9.47858	0.000148461
13519160	AT5G64310	AGP1	arabinogalactan protein 1	NM_125827 // AGP1 // arabinogalactan protein 1 // --- // 836552 /// AT5G64310.1 // AGP1 // arabinogalactan protein 1 // --- // 836552 /// AF082298 // AGP1 // arabinogalactan protein 1 // --- // 836552	2.10999	7.80219	0.000601917
13463296	AT3G62390	TBL6	protein trichome birefringence-like 6	NM_116104 // TBL6 // protein trichome birefringence-like 6 // --- // 825412 /// AT3G62390.1 // TBL6 // protein trichome birefringence-like 6 // --- // 825412	-2.10676	6.76506	5.61247e-06
13349078		NA	NA	---	2.1019	5.74377	0.000242724
13464877	AT4G02360	AT4G02360	hypothetical protein	NM_116469 // AT4G02360 // hypothetical protein // --- // 827767 /// AT4G02360.1 // AT4G02360 // hypothetical protein // --- // 827767	2.08745	5.17821	0.000834713
13354354	AT1G62370	AT1G62370	RING/U-box domain-containing protein	NM_104917 // AT1G62370 // RING/U-box domain-containing protein // --- // 842535 /// AT1G62370.1 // AT1G62370 // RING/U-box domain-containing protein // --- // 842535	2.08691	5.65064	0.000696602
13525569	AT5G13400	AT5G13400	putative peptide/nitrate transporter	NM_121343 // AT5G13400 // putative peptide/nitrate transporter // --- // 831181 /// AT5G13400.1 // AT5G13400 // putative peptide/nitrate transporter // --- // 831181 /// AY072338 // AT5G13400 // putative peptide/nitrate transporter // --- // 831181	2.08489	8.27669	1.56434e-05
13450196	AT3G16530	AT3G16530	legume lectin-like protein	NM_112525 // AT3G16530 // legume lectin-like protein // --- // 820901 /// AT3G16530.1 // AT3G16530 // legume lectin-like protein // --- // 820901 /// AY054194 // AT3G16530 // legume lectin-like protein // --- // 820901	-2.08206	5.05854	0.0327192
13427249	AT3G12510	AT3G12510	MADS-box family protein	NM_112086 // AT3G12510 // MADS-box family protein // --- // 820430 /// AT3G12510.1 // AT3G12510 // MADS-box family protein // --- // 820430 /// BT010631 // AT3G12510 // MADS-box family protein // --- // 820430	2.07253	7.97575	0.000109989
13343771	AT1G23200	AT1G23200	pectinesterase 6	NM_102168 // AT1G23200 // pectinesterase 6 // --- // 838928 /// AT1G23200.1 // AT1G23200 // pectinesterase 6 // --- // 838928 /// AK227025 // AT1G23200 // pectinesterase 6 // --- // 838928	2.06937	4.55338	5.89604e-08
13420123	AT2G41870	AT2G41870	remorin-like protein	NM_129751 // AT2G41870 // remorin-like protein // --- // 818787 /// AT2G41870.1 // AT2G41870 // remorin-like protein // --- // 818787 /// AF326883 // AT2G41870 // remorin-like protein // --- // 818787	2.06422	7.35048	5.04701e-05
13523309	AT5G07920	DGK1	diacylglycerol kinase1	NM_120874 // DGK1 // diacylglycerol kinase1 // --- // 830686 /// AT5G07920.1 // DGK1 // diacylglycerol kinase1 // --- // 830686 /// BT004148 // DGK1 // diacylglycerol kinase1 // --- // 830686	2.05915	7.88991	3.39154e-08
13539503	AT5G54840	SGP1	Ras-related small GTP-binding family protein	NM_203204 // SGP1 // Ras-related small GTP-binding family protein // --- // 835574 /// AT5G54840.2 // SGP1 // Ras-related small GTP-binding family protein // --- // 835574 /// NM_124865 // SGP1 // Ras-related small GTP-binding family protein // --- // 835574 /// AT5G54840.1 // SGP1 // Ras-related small GTP-binding family protein // --- // 835574 /// BT030087 // SGP1 // Ras-related small GTP-bindi…	2.0576	5.57528	0.000834713
13391020	AT2G02990	RNS1	ribonuclease 1	NM_126351 // RNS1 // ribonuclease 1 // --- // 814828 /// AT2G02990.1 // RNS1 // ribonuclease 1 // --- // 814828 /// U05206 // RNS1 // ribonuclease 1 // --- // 814828	2.05351	4.26603	0.0216543
13469163	AT4G15610	AT4G15610	hypothetical protein	NM_117652 // AT4G15610 // hypothetical protein // --- // 827238 /// AT4G15610.1 // AT4G15610 // hypothetical protein // --- // 827238 /// AF326884 // AT4G15610 // hypothetical protein // --- // 827238	2.05259	6.89172	0.0277595
13491573	AT4G30490	AT4G30490	AFG1-like protein	NM_119195 // AT4G30490 // AFG1-like protein // --- // 829172 /// AT4G30490.1 // AT4G30490 // AFG1-like protein // --- // 829172 /// AY099610 // AT4G30490 // AFG1-like protein // --- // 829172	2.05067	8.66292	0.000102039
13361869	AT1G01120	KCS1	3-ketoacyl-CoA synthase 1	NM_099994 // KCS1 // 3-ketoacyl-CoA synthase 1 // --- // 839395 /// AT1G01120.1 // KCS1 // 3-ketoacyl-CoA synthase 1 // --- // 839395 /// AY074285 // KCS1 // 3-ketoacyl-CoA synthase 1 // --- // 839395	2.03868	6.17296	0.000208691
13376396	AT1G45145	TRX5	thioredoxin H5	NM_103588 // TRX5 // thioredoxin H5 // --- // 841082 /// AT1G45145.1 // TRX5 // thioredoxin H5 // --- // 841082 /// AK118035 // TRX5 // thioredoxin H5 // --- // 841082	2.03171	10.0246	0.00367479
13442051	AT3G61060	PP2-A13	F-box protein PP2-A13	NM_202741 // PP2-A13 // F-box protein PP2-A13 // --- // 825278 /// NM_115970 // PP2-A13 // F-box protein PP2-A13 // --- // 825278 /// AT3G61060.2 // PP2-A13 // F-box protein PP2-A13 // --- // 825278 /// AT3G61060.1 // PP2-A13 // F-box protein PP2-A13 // --- // 825278 /// BT000895 // PP2-A13 // F-box protein PP2-A13 // --- // 825278	2.02844	6.65028	0.00139478
13399635	AT2G32150	AT2G32150	haloacid dehalogenase-like hydrolase domain-containing protein	NM_128774 // AT2G32150 // haloacid dehalogenase-like hydrolase domain-containing protein // --- // 817774 /// AT2G32150.1 // AT2G32150 // haloacid dehalogenase-like hydrolase domain-containing protein // --- // 817774 /// AY057535 // AT2G32150 // haloacid dehalogenase-like hydrolase domain-containing protein // --- // 817774	2.02531	8.04031	0.00173339
13388306	AT1G76930	EXT4	extensin 4	NM_179564 // EXT4 // extensin 4 // --- // 844028 /// NM_106344 // EXT4 // extensin 4 // --- // 844028 /// AT1G76930.1 // EXT4 // extensin 4 // --- // 844028 /// AT1G76930.2 // EXT4 // extensin 4 // --- // 844028	2.02308	4.78412	0.00854645
13356611	AT1G68500	AT1G68500	hypothetical protein	NM_105521 // AT1G68500 // hypothetical protein // --- // 843179 /// AT1G68500.1 // AT1G68500 // hypothetical protein // --- // 843179 /// BT004035 // AT1G68500 // hypothetical protein // --- // 843179	2.02144	6.0513	0.00079254
13535480	AT5G44680	AT5G44680	DNA-3-methyladenine glycosylase I	NM_123835 // AT5G44680 // DNA-3-methyladenine glycosylase I // --- // 834497 /// AT5G44680.1 // AT5G44680 // DNA-3-methyladenine glycosylase I // --- // 834497 /// BT003900 // AT5G44680 // DNA-3-methyladenine glycosylase I // --- // 834497	-2.02098	7.71237	0.00224259
13420425	AT2G42530	COR15B	cold-regulated protein 15b	NM_129814 // COR15B // cold-regulated protein 15b // --- // 818853 /// AT2G42530.1 // COR15B // cold-regulated protein 15b // --- // 818853 /// AY045809 // COR15B // cold-regulated protein 15b // --- // 818853	2.01632	8.7662	6.24816e-05
13478971	AT4G37980	ELI3-1	cinnamyl alcohol dehydrogenase 7	NM_001036728 // ELI3-1 // cinnamyl alcohol dehydrogenase 7 // --- // 829954 /// AT4G37980.2 // ELI3-1 // cinnamyl alcohol dehydrogenase 7 // --- // 829954 /// NM_119959 // ELI3-1 // cinnamyl alcohol dehydrogenase 7 // --- // 829954 /// AT4G37980.1 // ELI3-1 // cinnamyl alcohol dehydrogenase 7 // --- // 829954 /// AK317050 // ELI3-1 // cinnamyl alcohol dehydrogenase 7 // --- // 829954	2.01277	4.27465	3.00284e-05
13495571	AT4G39070	AT4G39070	B-box type zinc finger-containing protein	NM_120067 // AT4G39070 // B-box type zinc finger-containing protein // --- // 830062 /// AT4G39070.1 // AT4G39070 // B-box type zinc finger-containing protein // --- // 830062 /// BT028893 // AT4G39070 // B-box type zinc finger-containing protein // --- // 830062	-2.01109	5.58814	0.00325942
13500902	AT5G13200	AT5G13200	GEM-like protein 5	NM_121323 // AT5G13200 // GEM-like protein 5 // --- // 831159 /// AT5G13200.1 // AT5G13200 // GEM-like protein 5 // --- // 831159 /// BT010714 // AT5G13200 // GEM-like protein 5 // --- // 831159	2.00931	8.61543	5.06243e-05
13358333	AT1G72510	AT1G72510	hypothetical protein	NM_105910 // AT1G72510 // hypothetical protein // --- // 843583 /// AT1G72510.1 // AT1G72510 // hypothetical protein // --- // 843583 /// NM_202402 // AT1G72510 // hypothetical protein // --- // 843583 /// AT1G72510.2 // AT1G72510 // hypothetical protein // --- // 843583 /// BT014941 // AT1G72510 // hypothetical protein // --- // 843583	2.00686	6.50307	0.00121497
13349991	AT1G49430	LACS2	long-chain acyl-CoA synthetase 2	NM_103833 // LACS2 // long-chain acyl-CoA synthetase 2 // --- // 841367 /// AT1G49430.1 // LACS2 // long-chain acyl-CoA synthetase 2 // --- // 841367 /// AY065424 // LACS2 // long-chain acyl-CoA synthetase 2 // --- // 841367	2.0022	8.15202	6.35752e-06
13458416	AT3G50740	UGT72E1	coniferyl-alcohol glucosyltransferase	NM_114934 // UGT72E1 // coniferyl-alcohol glucosyltransferase // --- // 824238 /// AT3G50740.1 // UGT72E1 // coniferyl-alcohol glucosyltransferase // --- // 824238 /// AY049277 // UGT72E1 // coniferyl-alcohol glucosyltransferase // --- // 824238	-2.00013	7.32784	9.25877e-05
13505679	AT5G25460	AT5G25460	hypothetical protein	NM_122456 // AT5G25460 // hypothetical protein // --- // 832620 /// AT5G25460.1 // AT5G25460 // hypothetical protein // --- // 832620 /// AF386962 // AT5G25460 // hypothetical protein // --- // 832620	-1.99144	9.0097	0.00241296
13443480	AT3G01970	WRKY45	WRKY DNA-binding protein 45	NM_111063 // WRKY45 // WRKY DNA-binding protein 45 // --- // 821270 /// AT3G01970.1 // WRKY45 // WRKY DNA-binding protein 45 // --- // 821270 /// AK118457 // WRKY45 // WRKY DNA-binding protein 45 // --- // 821270	1.9914	6.54691	0.00616825
13445059	AT3G05640	AT3G05640	putative protein phosphatase 2C 34	NM_111437 // AT3G05640 // putative protein phosphatase 2C 34 // --- // 819731 /// AT3G05640.1 // AT3G05640 // putative protein phosphatase 2C 34 // --- // 819731 /// NM_202501 // AT3G05640 // putative protein phosphatase 2C 34 // --- // 819731 /// AT3G05640.2 // AT3G05640 // putative protein phosphatase 2C 34 // --- // 819731 /// AY050388 // AT3G05640 // putative protein phosphatase 2C 34 // --- …	1.98876	9.26919	3.14216e-05
13490367	AT4G27410	RD26	NAC domain-containing protein 72	NM_118875 // RD26 // NAC domain-containing protein 72 // --- // 828849 /// AT4G27410.2 // RD26 // NAC domain-containing protein 72 // --- // 828849 /// NM_179126 // RD26 // NAC domain-containing protein 72 // --- // 828849 /// AT4G27410.1 // RD26 // NAC domain-containing protein 72 // --- // 828849 /// NM_001084983 // RD26 // NAC domain-containing protein 72 // --- // 828849 /// AT4G27410.3 // RD…	1.98403	7.34924	0.00119098
13483450	AT4G12000	AT4G12000	SNARE associated Golgi family protein	NM_117270 // AT4G12000 // SNARE associated Golgi family protein // --- // 826807 /// AT4G12000.1 // AT4G12000 // SNARE associated Golgi family protein // --- // 826807 /// AY072165 // AT4G12000 // SNARE associated Golgi family protein // --- // 826807	1.98399	6.90305	3.45849e-05
13430665	AT3G19680 AT3G19690	AT3G19680	hypothetical protein	NM_112858 // AT3G19680 // hypothetical protein // --- // 821505 /// AT3G19680.1 // AT3G19680 // hypothetical protein // --- // 821505 /// NM_112859 // AT3G19690 // putative pathogenesis-related protein // --- // 821506 /// AT3G19690.1 // AT3G19690 // putative pathogenesis-related protein // --- // 821506 /// AY150417 // AT3G19680 // hypothetical protein // --- // 821505	1.98208	6.15688	0.000675026
13335022	AT1G02816	AT1G02816	hypothetical protein	NM_100162 // AT1G02816 // hypothetical protein // --- // 839308 /// AT1G02816.1 // AT1G02816 // hypothetical protein // --- // 839308 /// AF386977 // AT1G02816 // hypothetical protein // --- // 839308	1.97818	4.94152	3.1678e-06
13339861	AT1G13990	AT1G13990	hypothetical protein	NM_001160863 // AT1G13990 // hypothetical protein // --- // 837959 /// AT1G13990.3 // AT1G13990 // hypothetical protein // --- // 837959 /// NM_001160862 // AT1G13990 // hypothetical protein // --- // 837959 /// AT1G13990.2 // AT1G13990 // hypothetical protein // --- // 837959 /// NM_101265 // AT1G13990 // hypothetical protein // --- // 837959 /// AT1G13990.1 // AT1G13990 // hypothetical protein …	1.97628	7.30654	0.00265694
13334849	AT1G02390	GPAT2	glycerol-3-phosphate acyltransferase	NM_100120 // GPAT2 // glycerol-3-phosphate acyltransferase // --- // 839558 /// AT1G02390.1 // GPAT2 // glycerol-3-phosphate acyltransferase // --- // 839558 /// AF419560 // GPAT2 // glycerol-3-phosphate acyltransferase // --- // 839558	1.97296	5.30867	0.000740955
13528592	AT5G20270	HHP1	heptahelical transmembrane protein1	NM_122034 // HHP1 // heptahelical transmembrane protein1 // --- // 832149 /// AT5G20270.1 // HHP1 // heptahelical transmembrane protein1 // --- // 832149 /// AY057524 // HHP1 // heptahelical transmembrane protein1 // --- // 832149	1.9725	8.9888	3.41009e-05
13373610	AT1G29330 AT1G29320	ERD2	ER lumen protein retaining receptor	NM_102673 // ERD2 // ER lumen protein retaining receptor // --- // 839807 /// AT1G29330.1 // ERD2 // ER lumen protein retaining receptor // --- // 839807 /// NM_102672 // AT1G29320 // WD40 domain-containing protein // --- // 839806 /// AT1G29320.1 // AT1G29320 // WD40 domain-containing protein // --- // 839806 /// AY093240 // ERD2 // ER lumen protein retaining receptor // --- // 839807	1.96893	10.0738	0.000394867
13513301	AT5G50950	FUM2	fumarate hydratase 2	NM_180835 // FUM2 // fumarate hydratase 2 // --- // 835168 /// AT5G50950.1 // FUM2 // fumarate hydratase 2 // --- // 835168 /// NM_124474 // FUM2 // fumarate hydratase 2 // --- // 835168 /// AT5G50950.2 // FUM2 // fumarate hydratase 2 // --- // 835168 /// NM_001125940 // FUM2 // fumarate hydratase 2 // --- // 835168 /// AT5G50950.3 // FUM2 // fumarate hydratase 2 // --- // 835168 /// AK316874 // …	1.96169	7.9079	0.000693109
13412851	AT2G25620	DBP1	putative protein phosphatase 2C 22	NM_128120 // DBP1 // putative protein phosphatase 2C 22 // --- // 817102 /// AT2G25620.1 // DBP1 // putative protein phosphatase 2C 22 // --- // 817102 /// AF326901 // DBP1 // putative protein phosphatase 2C 22 // --- // 817102	1.96006	5.46701	1.911e-05
13472909	AT4G24420	AT4G24420	RNA recognition motif-containing protein	NM_118575 // AT4G24420 // RNA recognition motif-containing protein // --- // 828544 /// AT4G24420.1 // AT4G24420 // RNA recognition motif-containing protein // --- // 828544	-1.94958	5.55893	0.0224192
13379107	AT1G53560	AT1G53560	Ribosomal protein L18ae family	NM_104234 // AT1G53560 // Ribosomal protein L18ae family // --- // 841791 /// AT1G53560.1 // AT1G53560 // Ribosomal protein L18ae family // --- // 841791 /// AY099799 // AT1G53560 // Ribosomal protein L18ae family // --- // 841791	1.94922	6.29396	0.00048097
13501035	AT5G13490	AAC2	ADP,ATP carrier protein 2	NM_001036799 // AAC2 // ADP,ATP carrier protein 2 // --- // 831193 /// AT5G13490.2 // AAC2 // ADP,ATP carrier protein 2 // --- // 831193 /// NM_121352 // AAC2 // ADP,ATP carrier protein 2 // --- // 831193 /// AT5G13490.1 // AAC2 // ADP,ATP carrier protein 2 // --- // 831193 /// AK317258 // AAC2 // ADP,ATP carrier protein 2 // --- // 831193	1.94918	6.67112	0.000214059
13364255	AT1G06570	PDS1	4-hydroxyphenylpyruvate dioxygenase	NM_100536 // PDS1 // 4-hydroxyphenylpyruvate dioxygenase // --- // 837168 /// NM_001160839 // PDS1 // 4-hydroxyphenylpyruvate dioxygenase // --- // 837168 /// AT1G06570.1 // PDS1 // 4-hydroxyphenylpyruvate dioxygenase // --- // 837168 /// AT1G06570.2 // PDS1 // 4-hydroxyphenylpyruvate dioxygenase // --- // 837168	1.94715	7.13039	4.91372e-05
13396140	AT2G22970	SCPL11	serine carboxypeptidase-like 11	NM_127862 // SCPL11 // serine carboxypeptidase-like 11 // --- // 816828 /// NM_001084476 // SCPL11 // serine carboxypeptidase-like 11 // --- // 816828 /// AT2G22970.3 // SCPL11 // serine carboxypeptidase-like 11 // --- // 816828 /// AT2G22970.1 // SCPL11 // serine carboxypeptidase-like 11 // --- // 816828 /// NM_001036324 // SCPL11 // serine carboxypeptidase-like 11 // --- // 816828 /// AT2G22970…	1.93573	6.98676	2.80594e-05
13391544	AT2G04350	LACS8	putative AMP-binding protein	NM_126468 // LACS8 // putative AMP-binding protein // --- // 814974 /// NM_179603 // LACS8 // putative AMP-binding protein // --- // 814974 /// AT2G04350.1 // LACS8 // putative AMP-binding protein // --- // 814974 /// AT2G04350.2 // LACS8 // putative AMP-binding protein // --- // 814974 /// AF503758 // LACS8 // putative AMP-binding protein // --- // 814974	1.93371	7.15684	1.44736e-05
13498512	AT5G06860	PGIP1	Polygalacturonase inhibitor 1	NM_120769 // PGIP1 // Polygalacturonase inhibitor 1 // --- // 830577 /// AT5G06860.1 // PGIP1 // Polygalacturonase inhibitor 1 // --- // 830577 /// AF229249 // PGIP1 // Polygalacturonase inhibitor 1 // --- // 830577	1.93151	7.4603	0.000170746
13537339	AT5G49280	AT5G49280	hydroxyproline-rich glycoprotein family protein	NM_124305 // AT5G49280 // hydroxyproline-rich glycoprotein family protein // --- // 834988 /// AT5G49280.1 // AT5G49280 // hydroxyproline-rich glycoprotein family protein // --- // 834988 /// BT043484 // AT5G49280 // hydroxyproline-rich glycoprotein family protein // --- // 834988	1.93002	6.1088	0.000188581
13509947	AT5G43150	AT5G43150	hypothetical protein	NM_123681 // AT5G43150 // hypothetical protein // --- // 834332 /// AT5G43150.1 // AT5G43150 // hypothetical protein // --- // 834332 /// BT004740 // AT5G43150 // hypothetical protein // --- // 834332	1.92953	8.15206	5.70291e-05
13423942	AT3G03870	AT3G03870	hypothetical protein	NM_111258 // AT3G03870 // hypothetical protein // --- // 821099 /// AT3G03870.2 // AT3G03870 // hypothetical protein // --- // 821099 /// NM_180177 // AT3G03870 // hypothetical protein // --- // 821099 /// AT3G03870.1 // AT3G03870 // hypothetical protein // --- // 821099 /// AY080808 // AT3G03870 // hypothetical protein // --- // 821099 /// AK226844 // PYK10 // beta-glucosidase 23 // --- // 820082	1.92385	4.80393	0.00107315
13451383	AT3G19580	ZF2	zinc-finger protein 2	NM_001125191 // ZF2 // zinc-finger protein 2 // --- // 821495 /// AT3G19580.2 // ZF2 // zinc-finger protein 2 // --- // 821495 /// NM_112848 // ZF2 // zinc-finger protein 2 // --- // 821495 /// AT3G19580.1 // ZF2 // zinc-finger protein 2 // --- // 821495 /// AF250337 // ZF2 // zinc-finger protein 2 // --- // 821495	1.92077	3.83575	0.00169889
13508504	AT5G39860	PRE1	basic helix-loop-helix (bHLH) DNA-binding family protein	NM_123349 // PRE1 // basic helix-loop-helix (bHLH) DNA-binding family protein // --- // 833982 /// AT5G39860.1 // PRE1 // basic helix-loop-helix (bHLH) DNA-binding family protein // --- // 833982 /// AY088246 // PRE1 // basic helix-loop-helix (bHLH) DNA-binding family protein // --- // 833982	-1.91574	6.20666	0.000304679
13485623	AT4G16760	ACX1	peroxisomal acyl-coenzyme A oxidase 1	NM_117778 // ACX1 // peroxisomal acyl-coenzyme A oxidase 1 // --- // 827381 /// AT4G16760.1 // ACX1 // peroxisomal acyl-coenzyme A oxidase 1 // --- // 827381 /// NM_001203815 // ACX1 // peroxisomal acyl-coenzyme A oxidase 1 // --- // 827381 /// AT4G16760.2 // ACX1 // peroxisomal acyl-coenzyme A oxidase 1 // --- // 827381 /// AY058849 // ACX1 // peroxisomal acyl-coenzyme A oxidase 1 // --- // 8273…	1.9142	9.24979	9.60987e-05
13426478	AT3G10450	SCPL7	serine carboxypeptidase-like 7	NM_001035592 // SCPL7 // serine carboxypeptidase-like 7 // --- // 820209 /// AT3G10450.2 // SCPL7 // serine carboxypeptidase-like 7 // --- // 820209 /// NM_111880 // SCPL7 // serine carboxypeptidase-like 7 // --- // 820209 /// AT3G10450.1 // SCPL7 // serine carboxypeptidase-like 7 // --- // 820209	1.91343	5.99336	0.0161229
13473149	AT4G24960	HVA22D	HVA22-like protein d	NM_001125576 // HVA22D // HVA22-like protein d // --- // 828598 /// AT4G24960.2 // HVA22D // HVA22-like protein d // --- // 828598 /// NM_118628 // HVA22D // HVA22-like protein d // --- // 828598 /// NM_001203901 // HVA22D // HVA22-like protein d // --- // 828598 /// AT4G24960.1 // HVA22D // HVA22-like protein d // --- // 828598 /// AT4G24960.3 // HVA22D // HVA22-like protein d // --- // 828598 /…	1.91206	8.52967	0.000148746
13511638	AT5G47330	AT5G47330	palmitoyl protein thioesterase family protein	NM_124104 // AT5G47330 // palmitoyl protein thioesterase family protein // --- // 834780 /// AT5G47330.1 // AT5G47330 // palmitoyl protein thioesterase family protein // --- // 834780 /// BT020483 // AT5G47330 // palmitoyl protein thioesterase family protein // --- // 834780	1.90741	6.64859	0.0202091
13488234	AT4G22920	NYE1	non-yellowing protein 1	NM_118421 // NYE1 // non-yellowing protein 1 // --- // 828391 /// AT4G22920.1 // NYE1 // non-yellowing protein 1 // --- // 828391 /// AY850161 // NYE1 // non-yellowing protein 1 // --- // 828391	1.90629	4.52072	0.00445898
13376546	AT1G46768	RAP2.1	ethylene-responsive transcription factor RAP2-1	NM_103607 // RAP2.1 // ethylene-responsive transcription factor RAP2-1 // --- // 841117 /// AT1G46768.1 // RAP2.1 // ethylene-responsive transcription factor RAP2-1 // --- // 841117 /// BT024691 // RAP2.1 // ethylene-responsive transcription factor RAP2-1 // --- // 841117	1.90374	6.69111	0.0023918
13488199	AT4G22820	AT4G22820	zinc finger A20 and AN1 domain-containing stress-associated protein 9	NM_202865 // AT4G22820 // zinc finger A20 and AN1 domain-containing stress-associated protein 9 // --- // 828381 /// AT4G22820.2 // AT4G22820 // zinc finger A20 and AN1 domain-containing stress-associated protein 9 // --- // 828381 /// NM_118411 // AT4G22820 // zinc finger A20 and AN1 domain-containing stress-associated protein 9 // --- // 828381 /// AT4G22820.1 // AT4G22820 // zinc finger A20 an…	1.89102	4.56052	0.000237066
13437370	AT3G49260	iqd21	protein IQ-domain 21	NM_114785 // iqd21 // protein IQ-domain 21 // --- // 824087 /// AT3G49260.1 // iqd21 // protein IQ-domain 21 // --- // 824087 /// NM_202676 // iqd21 // protein IQ-domain 21 // --- // 824087 /// AT3G49260.2 // iqd21 // protein IQ-domain 21 // --- // 824087 /// NM_001203110 // iqd21 // protein IQ-domain 21 // --- // 824087 /// AT3G49260.3 // iqd21 // protein IQ-domain 21 // --- // 824087 /// AY4847…	-1.89011	7.3877	8.55577e-05
13389046	AT1G78610	MSL6	mechanosensitive channel of small conductance-like 6	NM_106508 // MSL6 // mechanosensitive channel of small conductance-like 6 // --- // 844197 /// AT1G78610.1 // MSL6 // mechanosensitive channel of small conductance-like 6 // --- // 844197	1.88854	6.5547	3.03477e-07
13347231	AT1G32870	NAC13	NAC domain protein 13	NM_103021 // NAC13 // NAC domain protein 13 // --- // 840181 /// NM_001123929 // NAC13 // NAC domain protein 13 // --- // 840181 /// AT1G32870.1 // NAC13 // NAC domain protein 13 // --- // 840181 /// AT1G32870.2 // NAC13 // NAC domain protein 13 // --- // 840181	1.88316	5.98961	1.91898e-06
13356913		NA	NA	---	1.87918	7.60341	5.16771e-05
13400302	AT2G33590	AT2G33590	Rossmann-fold NAD(P)-binding domain-containing protein	NM_128919 // AT2G33590 // Rossmann-fold NAD(P)-binding domain-containing protein // --- // 817925 /// AT2G33590.1 // AT2G33590 // Rossmann-fold NAD(P)-binding domain-containing protein // --- // 817925 /// AY120714 // AT2G33590 // Rossmann-fold NAD(P)-binding domain-containing protein // --- // 817925	1.87547	8.96422	6.00909e-05
13500998	AT5G13370	AT5G13370	auxin-responsive GH3 family protein	NM_121340 // AT5G13370 // auxin-responsive GH3 family protein // --- // 831178 /// AT5G13370.1 // AT5G13370 // auxin-responsive GH3 family protein // --- // 831178 /// AK117242 // AT5G13370 // auxin-responsive GH3 family protein // --- // 831178	1.87076	6.85324	0.000137348
13456324	AT3G45300 AT3G45290	IVD	isovaleryl-CoA-dehydrogenase	NM_114399 // IVD // isovaleryl-CoA-dehydrogenase // --- // 823668 /// AT3G45300.1 // IVD // isovaleryl-CoA-dehydrogenase // --- // 823668 /// NM_114398 // MLO3 // MLO-like protein 3 // --- // 823667 /// AT3G45290.1 // MLO3 // MLO-like protein 3 // --- // 823667 /// AK229130 // IVD // isovaleryl-CoA-dehydrogenase // --- // 823668	1.86859	8.69425	0.00253641
13429376	AT3G17000	UBC32	ubiquitin-conjugating enzyme E2 32	NM_112576 // UBC32 // ubiquitin-conjugating enzyme E2 32 // --- // 820956 /// AT3G17000.1 // UBC32 // ubiquitin-conjugating enzyme E2 32 // --- // 820956 /// AF386935 // UBC32 // ubiquitin-conjugating enzyme E2 32 // --- // 820956	1.8684	10.0398	1.911e-05
13376488	AT1G45249	ABF2	abscisic acid-insensitive 5-like protein 5	NM_001198228 // ABF2 // abscisic acid-insensitive 5-like protein 5 // --- // 841095 /// AT1G45249.3 // ABF2 // abscisic acid-insensitive 5-like protein 5 // --- // 841095 /// NM_179446 // ABF2 // abscisic acid-insensitive 5-like protein 5 // --- // 841095 /// AT1G45249.1 // ABF2 // abscisic acid-insensitive 5-like protein 5 // --- // 841095 /// NM_202252 // ABF2 // abscisic acid-insensitive 5-lik…	1.86763	6.07132	1.56393e-05
13432586	AT3G23920	BAM1	beta-amylase 1	NM_113297 // BAM1 // beta-amylase 1 // --- // 821975 /// AT3G23920.1 // BAM1 // beta-amylase 1 // --- // 821975 /// AY074393 // BAM1 // beta-amylase 1 // --- // 821975	1.86552	8.44187	8.56379e-05
13366124	AT1G10370	ERD9	glutathione S-transferase	NM_100911 // ERD9 // glutathione S-transferase // --- // 837576 /// AT1G10370.1 // ERD9 // glutathione S-transferase // --- // 837576 /// AF288191 // ERD9 // glutathione S-transferase // --- // 837576	1.86429	5.52228	0.00340313
13542515	AT5G62470	MYB96	myb domain protein 96	NM_125641 // MYB96 // myb domain protein 96 // --- // 836367 /// AT5G62470.2 // MYB96 // myb domain protein 96 // --- // 836367 /// NM_180917 // MYB96 // myb domain protein 96 // --- // 836367 /// AT5G62470.1 // MYB96 // myb domain protein 96 // --- // 836367 /// AK228977 // MYB96 // myb domain protein 96 // --- // 836367	1.86429	7.24332	0.000166738
13516311	AT5G57800	CER3	protein WAX2	NM_125164 // CER3 // protein WAX2 // --- // 835889 /// AT5G57800.1 // CER3 // protein WAX2 // --- // 835889 /// AY131334 // CER3 // protein WAX2 // --- // 835889	1.86391	10.921	2.2002e-05
13383168	AT1G64670	BDG1	alpha/beta-hydrolase domain-containing protein	NM_105142 // BDG1 // alpha/beta-hydrolase domain-containing protein // --- // 842775 /// AT1G64670.1 // BDG1 // alpha/beta-hydrolase domain-containing protein // --- // 842775 /// BT005382 // BDG1 // alpha/beta-hydrolase domain-containing protein // --- // 842775	1.86092	7.24637	1.74865e-05
13393293	AT2G15970	COR413-PM1	cold regulated 413 plasma membrane 1	NM_127156 // COR413-PM1 // cold regulated 413 plasma membrane 1 // --- // 816092 /// AT2G15970.1 // COR413-PM1 // cold regulated 413 plasma membrane 1 // --- // 816092 /// NM_001202604 // COR413-PM1 // cold regulated 413 plasma membrane 1 // --- // 816092 /// AT2G15970.2 // COR413-PM1 // cold regulated 413 plasma membrane 1 // --- // 816092 /// AB044404 // COR413-PM1 // cold regulated 413 plasma …	1.85877	9.31779	5.44361e-05
13380044	AT1G55760	AT1G55760	BTB/POZ domain-containing protein	NM_104452 // AT1G55760 // BTB/POZ domain-containing protein // --- // 842025 /// AT1G55760.1 // AT1G55760 // BTB/POZ domain-containing protein // --- // 842025 /// AK175625 // AT1G55760 // BTB/POZ domain-containing protein // --- // 842025	1.85689	6.37862	0.000799337
13479505	AT4G39330 AT4G39340	CAD9	putative cinnamyl alcohol dehydrogenase 9	NM_120093 // CAD9 // putative cinnamyl alcohol dehydrogenase 9 // --- // 830088 /// AT4G39330.1 // CAD9 // putative cinnamyl alcohol dehydrogenase 9 // --- // 830088 /// NM_001036735 // CAD9 // putative cinnamyl alcohol dehydrogenase 9 // --- // 830088 /// AT4G39330.2 // CAD9 // putative cinnamyl alcohol dehydrogenase 9 // --- // 830088 /// NM_120094 // AT4G39340 // hypothetical protein // --- //…	1.85532	8.02258	5.50408e-06
13425592	AT3G07730	AT3G07730	hypothetical protein	NM_111652 // AT3G07730 // hypothetical protein // --- // 819964 /// AT3G07730.1 // AT3G07730 // hypothetical protein // --- // 819964	1.85126	6.10305	0.00445898
13373034	AT1G27730	STZ	zinc finger protein STZ/ZAT10	NM_102538 // STZ // zinc finger protein STZ/ZAT10 // --- // 839666 /// AT1G27730.1 // STZ // zinc finger protein STZ/ZAT10 // --- // 839666 /// AY034998 // STZ // zinc finger protein STZ/ZAT10 // --- // 839666	1.84381	8.63846	0.00548666
13449828	AT3G15570 AT3G15550	AT3G15570	Phototropic-responsive NPH3 family protein	NM_112425 // AT3G15570 // Phototropic-responsive NPH3 family protein // --- // 820797 /// AT3G15570.1 // AT3G15570 // Phototropic-responsive NPH3 family protein // --- // 820797 /// NM_112423 // AT3G15550 // hypothetical protein // --- // 820794 /// AT3G15550.1 // AT3G15550 // hypothetical protein // --- // 820794 /// AK175473 // AT3G15570 // Phototropic-responsive NPH3 family protein // --- // 8…	-1.84132	8.52982	0.000111743
13411904	AT2G23150	NRAMP3	metal transporter Nramp3	NM_127879 // NRAMP3 // metal transporter Nramp3 // --- // 816847 /// AT2G23150.1 // NRAMP3 // metal transporter Nramp3 // --- // 816847 /// AY058203 // NRAMP3 // metal transporter Nramp3 // --- // 816847	1.83937	7.01157	0.00502815
13337858	AT1G09240	NAS3	Nicotianamine synthase 3	NM_100794 // NAS3 // Nicotianamine synthase 3 // --- // 837444 /// AT1G09240.1 // NAS3 // Nicotianamine synthase 3 // --- // 837444 /// AY140031 // NAS3 // Nicotianamine synthase 3 // --- // 837444	1.8384	5.7972	0.0461077
13346348	AT1G30520	AAE14	acyl-activating enzyme 14	NM_102789 // AAE14 // acyl-activating enzyme 14 // --- // 839932 /// AT1G30520.1 // AAE14 // acyl-activating enzyme 14 // --- // 839932 /// AY070739 // AAE14 // acyl-activating enzyme 14 // --- // 839932	-1.83681	7.00771	0.000221301
13542416	AT5G62130	AT5G62130	Per1-like family protein	NM_001203663 // AT5G62130 // Per1-like family protein // --- // 836333 /// AT5G62130.2 // AT5G62130 // Per1-like family protein // --- // 836333 /// NM_125606 // AT5G62130 // Per1-like family protein // --- // 836333 /// AT5G62130.1 // AT5G62130 // Per1-like family protein // --- // 836333 /// AF410293 // AT5G62130 // Per1-like family protein // --- // 836333	1.83264	5.97113	2.85958e-05
13480773	AT4G01950	GPAT3	glycerol-3-phosphate acyltransferase	NM_116426 // GPAT3 // glycerol-3-phosphate acyltransferase // --- // 827165 /// AT4G01950.1 // GPAT3 // glycerol-3-phosphate acyltransferase // --- // 827165 /// AY094395 // GPAT3 // glycerol-3-phosphate acyltransferase // --- // 827165	1.83261	6.50779	0.000496699
13373233	AT1G28260	AT1G28260	Telomerase activating protein Est1	NM_202198 // AT1G28260 // Telomerase activating protein Est1 // --- // 839720 /// AT1G28260.2 // AT1G28260 // Telomerase activating protein Est1 // --- // 839720 /// NM_102591 // AT1G28260 // Telomerase activating protein Est1 // --- // 839720 /// AT1G28260.1 // AT1G28260 // Telomerase activating protein Est1 // --- // 839720	1.83173	5.86876	0.000259414
13503308	AT5G19120	AT5G19120	aspartyl protease family protein	NM_121917 // AT5G19120 // aspartyl protease family protein // --- // 832032 /// AT5G19120.1 // AT5G19120 // aspartyl protease family protein // --- // 832032 /// AY045700 // AT5G19120 // aspartyl protease family protein // --- // 832032	-1.83123	6.77735	0.000215419
13542012	AT5G61130	PDCB1	glucan endo-1,3-beta-glucosidase-like protein 2	NM_125506 // PDCB1 // glucan endo-1,3-beta-glucosidase-like protein 2 // --- // 836234 /// AT5G61130.1 // PDCB1 // glucan endo-1,3-beta-glucosidase-like protein 2 // --- // 836234 /// BT003876 // PDCB1 // glucan endo-1,3-beta-glucosidase-like protein 2 // --- // 836234	-1.83068	7.90175	2.09477e-05
13472773	AT4G24130	AT4G24130	hypothetical protein	NM_118545 // AT4G24130 // hypothetical protein // --- // 828513 /// AT4G24130.1 // AT4G24130 // hypothetical protein // --- // 828513 /// AK118183 // AT4G24130 // hypothetical protein // --- // 828513	1.82574	3.02426	3.15126e-05
13430419	AT3G19100	AT3G19100	putative calcium-dependent protein kinase	NM_112797 // AT3G19100 // putative calcium-dependent protein kinase // --- // 821445 /// AT3G19100.1 // AT3G19100 // putative calcium-dependent protein kinase // --- // 821445 /// AF435447 // AT3G19100 // putative calcium-dependent protein kinase // --- // 821445	1.8232	9.06083	0.000525218
13518187	AT5G62020	HSFB2A	heat stress transcription factor B-2a	NM_125595 // HSFB2A // heat stress transcription factor B-2a // --- // 836322 /// AT5G62020.1 // HSFB2A // heat stress transcription factor B-2a // --- // 836322 /// AK229690 // HSFB2A // heat stress transcription factor B-2a // --- // 836322	1.82092	5.94203	0.00127795
13478439	AT4G36540	BEE2	transcription factor BEE 2	NM_179177 // BEE2 // transcription factor BEE 2 // --- // 829806 /// NM_119817 // BEE2 // transcription factor BEE 2 // --- // 829806 /// AT4G36540.1 // BEE2 // transcription factor BEE 2 // --- // 829806 /// AT4G36540.2 // BEE2 // transcription factor BEE 2 // --- // 829806 /// AY059122 // BEE2 // transcription factor BEE 2 // --- // 829806	-1.82074	8.47443	6.24232e-05
13452506	AT3G22120	CWLP	cell wall-plasma membrane linker protein	NM_113109 // CWLP // cell wall-plasma membrane linker protein // --- // 821775 /// AT3G22120.1 // CWLP // cell wall-plasma membrane linker protein // --- // 821775 /// BT030017 // CWLP // cell wall-plasma membrane linker protein // --- // 821775	-1.81884	6.5124	0.0147767
13457466	AT3G48360	BT2	BTB and TAZ domain protein 2	NM_114697 // BT2 // BTB and TAZ domain protein 2 // --- // 823994 /// AT3G48360.1 // BT2 // BTB and TAZ domain protein 2 // --- // 823994 /// BT000678 // BT2 // BTB and TAZ domain protein 2 // --- // 823994	-1.81865	9.18669	0.000221301
13531509	AT5G27520	PNC2	peroxisomal adenine nucleotide carrier 2	NM_122634 // PNC2 // peroxisomal adenine nucleotide carrier 2 // --- // 832812 /// AT5G27520.1 // PNC2 // peroxisomal adenine nucleotide carrier 2 // --- // 832812 /// AY063892 // PNC2 // peroxisomal adenine nucleotide carrier 2 // --- // 832812	1.81767	7.249	0.00204535
13492367	AT4G32250	AT4G32250	protein kinase family protein	NM_119377 // AT4G32250 // protein kinase family protein // --- // 829358 /// AT4G32250.2 // AT4G32250 // protein kinase family protein // --- // 829358 /// NM_001036692 // AT4G32250 // protein kinase family protein // --- // 829358 /// AT4G32250.3 // AT4G32250 // protein kinase family protein // --- // 829358 /// NM_179229 // AT4G32250 // protein kinase family protein // --- // 829358 /// AT4G322…	1.81581	7.51948	0.000421227
13541693	AT5G60460	AT5G60460	protein transport protein SEC61 subunit beta	NM_125439 // AT5G60460 // protein transport protein SEC61 subunit beta // --- // 836167 /// AT5G60460.1 // AT5G60460 // protein transport protein SEC61 subunit beta // --- // 836167 /// AK118120 // AT5G60460 // protein transport protein SEC61 subunit beta // --- // 836167	-1.81431	8.51619	0.0258944
13400051	AT2G32800 AT2G32810	AP4.3A	putative protein kinase	NM_128840 // AP4.3A // putative protein kinase // --- // 817841 /// AT2G32800.1 // AP4.3A // putative protein kinase // --- // 817841 /// NM_128841 // BGAL9 // beta galactosidase 9 // --- // 817842 /// NM_001202731 // BGAL9 // beta galactosidase 9 // --- // 817842 /// AT2G32810.1 // BGAL9 // beta galactosidase 9 // --- // 817842 /// AT2G32810.2 // BGAL9 // beta galactosidase 9 // --- // 817842	1.81303	5.39806	1.56393e-05
13461246	AT3G57520	SIP2	putative galactinol--sucrose galactosyltransferase 2	NM_115612 // SIP2 // putative galactinol--sucrose galactosyltransferase 2 // --- // 824919 /// AT3G57520.1 // SIP2 // putative galactinol--sucrose galactosyltransferase 2 // --- // 824919 /// NM_202722 // SIP2 // putative galactinol--sucrose galactosyltransferase 2 // --- // 824919 /// AT3G57520.3 // SIP2 // putative galactinol--sucrose galactosyltransferase 2 // --- // 824919 /// NM_180384 // SI…	1.81058	10.7122	0.000343314
13447405	AT3G10520	HB2	non-symbiotic hemoglobin 2	NM_111887 // HB2 // non-symbiotic hemoglobin 2 // --- // 820216 /// AT3G10520.1 // HB2 // non-symbiotic hemoglobin 2 // --- // 820216 /// BT028909 // HB2 // non-symbiotic hemoglobin 2 // --- // 820216	-1.80939	6.90728	0.000802859
13501752	AT5G15230	GASA4	gibberellin-regulated protein 4	NM_121527 // GASA4 // gibberellin-regulated protein 4 // --- // 831375 /// AT5G15230.1 // GASA4 // gibberellin-regulated protein 4 // --- // 831375 /// NM_001085118 // GASA4 // gibberellin-regulated protein 4 // --- // 831375 /// AT5G15230.2 // GASA4 // gibberellin-regulated protein 4 // --- // 831375 /// AY057601 // GASA4 // gibberellin-regulated protein 4 // --- // 831375	-1.80926	10.6413	4.64709e-05
13471626	AT4G21445	AT4G21445	hypothetical protein	NM_148367 // AT4G21445 // hypothetical protein // --- // 825893 /// AT4G21445.1 // AT4G21445 // hypothetical protein // --- // 825893 /// AF451324 // AT4G21445 // hypothetical protein // --- // 825893	-1.80905	5.49549	2.85958e-05
13412050	AT2G23600	ACL	acetone-cyanohydrin lyase	NM_127924 // ACL // acetone-cyanohydrin lyase // --- // 816892 /// AT2G23600.1 // ACL // acetone-cyanohydrin lyase // --- // 816892 /// AF361627 // ACL // acetone-cyanohydrin lyase // --- // 816892	-1.80758	2.98282	1.70381e-05
13441465	AT3G59700	HLECRK	lectin-receptor kinase	NM_115832 // HLECRK // lectin-receptor kinase // --- // 825139 /// AT3G59700.1 // HLECRK // lectin-receptor kinase // --- // 825139	1.80562	6.38963	0.0124589
13508296	AT5G39050	AT5G39050	HXXXD-type acyl-transferase-like protein	NM_123267 // AT5G39050 // HXXXD-type acyl-transferase-like protein // --- // 833897 /// AT5G39050.1 // AT5G39050 // HXXXD-type acyl-transferase-like protein // --- // 833897 /// AY052335 // AT5G39050 // HXXXD-type acyl-transferase-like protein // --- // 833897	1.80471	7.32282	0.0028964
13445370	AT3G06070	AT3G06070	hypothetical protein	NM_111482 // AT3G06070 // hypothetical protein // --- // 819780 /// AT3G06070.1 // AT3G06070 // hypothetical protein // --- // 819780 /// BT028908 // AT3G06070 // hypothetical protein // --- // 819780	-1.8027	8.59033	0.00257927
13519988	AT5G65990	AT5G65990	Transmembrane amino acid transporter family protein	NM_125996 // AT5G65990 // Transmembrane amino acid transporter family protein // --- // 836729 /// AT5G65990.1 // AT5G65990 // Transmembrane amino acid transporter family protein // --- // 836729 /// BT026486 // AT5G65990 // Transmembrane amino acid transporter family protein // --- // 836729	1.80165	7.63413	8.84859e-06
13352172	AT1G54575	AT1G54575	hypothetical protein	NM_202299 // AT1G54575 // hypothetical protein // --- // 2745830 /// AT1G54575.1 // AT1G54575 // hypothetical protein // --- // 2745830 /// BT015058 // AT1G54575 // hypothetical protein // --- // 2745830	1.80123	6.45153	0.0309116
13334478	AT1G01720	ATAF1	NAC domain-containing protein 2	NM_100054 // ATAF1 // NAC domain-containing protein 2 // --- // 839265 /// AT1G01720.1 // ATAF1 // NAC domain-containing protein 2 // --- // 839265 /// BT024513 // ATAF1 // NAC domain-containing protein 2 // --- // 839265	1.79969	6.9452	0.0025085
13409394	AT2G16720	MYB7	myb domain protein 7	NM_127224 // MYB7 // myb domain protein 7 // --- // 816173 /// AT2G16720.1 // MYB7 // myb domain protein 7 // --- // 816173 /// U26937 // MYB7 // myb domain protein 7 // --- // 816173	1.79896	5.26245	0.00532127
13430247	AT3G18800	AT3G18800	hypothetical protein	NM_112766 // AT3G18800 // hypothetical protein // --- // 821413 /// AT3G18800.1 // AT3G18800 // hypothetical protein // --- // 821413 /// BT024770 // AT3G18800 // hypothetical protein // --- // 821413	-1.7985	5.36078	8.68398e-06
13368348	AT1G15290	AT1G15290	tetratricopeptide repeat-containing protein	NM_101398 // AT1G15290 // tetratricopeptide repeat-containing protein // --- // 838097 /// AT1G15290.1 // AT1G15290 // tetratricopeptide repeat-containing protein // --- // 838097	-1.79649	8.58334	0.000355489
13509217	AT5G41600	BTI3	reticulon-like protein B4	NM_123524 // BTI3 // reticulon-like protein B4 // --- // 834162 /// AT5G41600.1 // BTI3 // reticulon-like protein B4 // --- // 834162 /// AY057638 // BTI3 // reticulon-like protein B4 // --- // 834162	1.79207	8.30961	8.06748e-06
13459455	AT3G53420	PIP2A	aquaporin PIP2-1	NM_115202 // PIP2A // aquaporin PIP2-1 // --- // 824510 /// AT3G53420.1 // PIP2A // aquaporin PIP2-1 // --- // 824510 /// NM_001035774 // PIP2A // aquaporin PIP2-1 // --- // 824510 /// AT3G53420.2 // PIP2A // aquaporin PIP2-1 // --- // 824510 /// AY072374 // PIP2A // aquaporin PIP2-1 // --- // 824510	1.78902	6.7931	0.00327799
13494082	AT4G36010	AT4G36010	pathogenesis-related thaumatin family protein	NM_119768 // AT4G36010 // pathogenesis-related thaumatin family protein // --- // 829757 /// AT4G36010.1 // AT4G36010 // pathogenesis-related thaumatin family protein // --- // 829757 /// NM_001036715 // AT4G36010 // pathogenesis-related thaumatin family protein // --- // 829757 /// AT4G36010.2 // AT4G36010 // pathogenesis-related thaumatin family protein // --- // 829757 /// AF360165 // AT4G3601…	1.7859	8.62449	0.00164356
13460396	AT3G55430	AT3G55430	O-Glycosyl hydrolases family 17 protein	NM_115401 // AT3G55430 // O-Glycosyl hydrolases family 17 protein // --- // 824709 /// AT3G55430.1 // AT3G55430 // O-Glycosyl hydrolases family 17 protein // --- // 824709 /// AY150389 // AT3G55430 // O-Glycosyl hydrolases family 17 protein // --- // 824709	1.78506	8.12676	5.9162e-07
13491741	AT4G30850 AT4G30845	HHP2	heptahelical transmembrane protein2	NM_202914 // HHP2 // heptahelical transmembrane protein2 // --- // 829209 /// AT4G30850.2 // HHP2 // heptahelical transmembrane protein2 // --- // 829209 /// NM_119232 // HHP2 // heptahelical transmembrane protein2 // --- // 829209 /// AT4G30850.1 // HHP2 // heptahelical transmembrane protein2 // --- // 829209 /// NM_001085004 // AT4G30845 // hypothetical protein // --- // 5008173 /// AT4G30845.1…	1.78411	6.94476	4.50813e-05
13458508	AT3G51000	AT3G51000	putative epoxide hydrolase	NM_114960 // AT3G51000 // putative epoxide hydrolase // --- // 824264 /// AT3G51000.1 // AT3G51000 // putative epoxide hydrolase // --- // 824264 /// AF372961 // AT3G51000 // putative epoxide hydrolase // --- // 824264	1.78389	7.71205	3.10986e-05
13384484	AT1G67360	AT1G67360	Rubber elongation factor protein (REF)	NM_179525 // AT1G67360 // Rubber elongation factor protein (REF) // --- // 843057 /// NM_105404 // AT1G67360 // Rubber elongation factor protein (REF) // --- // 843057 /// AT1G67360.1 // AT1G67360 // Rubber elongation factor protein (REF) // --- // 843057 /// AT1G67360.2 // AT1G67360 // Rubber elongation factor protein (REF) // --- // 843057 /// AY050911 // AT1G67360 // Rubber elongation factor p…	1.78347	4.91929	0.000987487
13428190	AT3G14620	CYP72A8	cytochrome P450, family 72, subfamily A, polypeptide 8	NM_112323 // CYP72A8 // cytochrome P450, family 72, subfamily A, polypeptide 8 // --- // 820690 /// AT3G14620.1 // CYP72A8 // cytochrome P450, family 72, subfamily A, polypeptide 8 // --- // 820690 /// AY052208 // CYP72A8 // cytochrome P450, family 72, subfamily A, polypeptide 8 // --- // 820690	1.78251	7.48529	0.00336713
13453767	AT3G25870	AT3G25870	hypothetical protein	NM_113490 // AT3G25870 // hypothetical protein // --- // 822182 /// AT3G25870.1 // AT3G25870 // hypothetical protein // --- // 822182	1.78103	2.93439	0.000174615
13479137	AT4G38420	sks9	protein SKU5 similar 9	NM_120004 // sks9 // protein SKU5 similar 9 // --- // 829999 /// AT4G38420.1 // sks9 // protein SKU5 similar 9 // --- // 829999 /// AY072215 // sks9 // protein SKU5 similar 9 // --- // 829999	-1.78006	6.96258	0.000368804
13519397	AT5G64750	ABR1	ethylene-responsive transcription factor ABR1	NM_125871 // ABR1 // ethylene-responsive transcription factor ABR1 // --- // 836596 /// AT5G64750.1 // ABR1 // ethylene-responsive transcription factor ABR1 // --- // 836596 /// AY140092 // ABR1 // ethylene-responsive transcription factor ABR1 // --- // 836596	1.77903	7.26609	0.0231494
13382924	AT1G63840	AT1G63840	RING/U-box domain-containing protein	NM_105059 // AT1G63840 // RING/U-box domain-containing protein // --- // 842687 /// AT1G63840.1 // AT1G63840 // RING/U-box domain-containing protein // --- // 842687 /// AK227440 // AT1G63840 // RING/U-box domain-containing protein // --- // 842687	1.77891	4.45842	0.00204507
13438078	AT3G51440	AT3G51440	strictosidine synthase family protein	NM_115003 // AT3G51440 // strictosidine synthase family protein // --- // 824307 /// AT3G51440.1 // AT3G51440 // strictosidine synthase family protein // --- // 824307 /// AF360274 // AT3G51440 // strictosidine synthase family protein // --- // 824307	1.77711	5.60694	0.0142593
13454334	AT3G27210	AT3G27210	hypothetical protein	NM_113635 // AT3G27210 // hypothetical protein // --- // 822340 /// AT3G27210.1 // AT3G27210 // hypothetical protein // --- // 822340 /// AY049232 // AT3G27210 // hypothetical protein // --- // 822340	1.77517	8.77527	0.00243358
13380490	AT1G56650	PAP1	transcription factor MYB75	NM_104541 // PAP1 // transcription factor MYB75 // --- // 842120 /// AT1G56650.1 // PAP1 // transcription factor MYB75 // --- // 842120 /// AK221639 // PAP1 // transcription factor MYB75 // --- // 842120	1.77498	4.66882	0.00739639
13520171	AT5G66520	AT5G66520	pentatricopeptide repeat-containing protein	NM_126050 // AT5G66520 // pentatricopeptide repeat-containing protein // --- // 836784 /// AT5G66520.1 // AT5G66520 // pentatricopeptide repeat-containing protein // --- // 836784	-1.77444	5.90993	0.00031434
13491180	AT4G29700	AT4G29700	alkaline-phosphatase-like protein	NM_119115 // AT4G29700 // alkaline-phosphatase-like protein // --- // 829091 /// AT4G29700.1 // AT4G29700 // alkaline-phosphatase-like protein // --- // 829091 /// BT000938 // AT4G29700 // alkaline-phosphatase-like protein // --- // 829091	-1.77301	6.81942	0.00630508
13542287	AT5G61810	AT5G61810	Mitochondrial substrate carrier family protein	NM_125575 // AT5G61810 // Mitochondrial substrate carrier family protein // --- // 836303 /// NM_001037044 // AT5G61810 // Mitochondrial substrate carrier family protein // --- // 836303 /// AT5G61810.2 // AT5G61810 // Mitochondrial substrate carrier family protein // --- // 836303 /// AT5G61810.1 // AT5G61810 // Mitochondrial substrate carrier family protein // --- // 836303 /// AY056219 // AT5G…	1.77139	6.72287	0.000462195
13361990	AT1G01470	LEA14	putative desiccation-related protein LEA14	NM_100029 // LEA14 // putative desiccation-related protein LEA14 // --- // 837071 /// AT1G01470.1 // LEA14 // putative desiccation-related protein LEA14 // --- // 837071 /// AY074855 // LEA14 // putative desiccation-related protein LEA14 // --- // 837071	1.77107	8.47359	0.000127297
13537549	AT5G49740	FRO7	ferric reduction oxidase 7	NM_124352 // FRO7 // ferric reduction oxidase 7 // --- // 835037 /// AT5G49740.1 // FRO7 // ferric reduction oxidase 7 // --- // 835037 /// AY912280 // FRO7 // ferric reduction oxidase 7 // --- // 835037	-1.76978	8.59159	0.000403599
13529307	AT5G22290	NAC089	NAC domain containing protein 89	NM_122134 // NAC089 // NAC domain containing protein 89 // --- // 832289 /// AT5G22290.1 // NAC089 // NAC domain containing protein 89 // --- // 832289 /// AF385685 // NAC089 // NAC domain containing protein 89 // --- // 832289	1.76968	6.98486	9.09855e-05
13339119	AT1G12110	NRT1.1	nitrate transporter 1.1	NM_101083 // NRT1.1 // nitrate transporter 1.1 // --- // 837763 /// AT1G12110.1 // NRT1.1 // nitrate transporter 1.1 // --- // 837763 /// BT002016 // NRT1.1 // nitrate transporter 1.1 // --- // 837763	-1.76918	8.19244	0.00237119
13437355	AT3G49220	AT3G49220	pectinesterase	NM_114781 // AT3G49220 // pectinesterase // --- // 824083 /// AT3G49220.1 // AT3G49220 // pectinesterase // --- // 824083 /// AK226562 // AT3G49220 // pectinesterase // --- // 824083	1.76829	9.34968	1.17258e-07
13532984	AT5G37500	GORK	Potassium channel GORK	NM_123109 // GORK // Potassium channel GORK // --- // 833728 /// AT5G37500.1 // GORK // Potassium channel GORK // --- // 833728	1.76493	5.51145	6.65381e-05
13491298	AT4G29905	AT4G29905	hypothetical protein	NM_148384 // AT4G29905 // hypothetical protein // --- // 829113 /// AT4G29905.1 // AT4G29905 // hypothetical protein // --- // 829113 /// AY054609 // AT4G29905 // hypothetical protein // --- // 829113	1.76442	7.26254	0.0001562
13489557	AT4G25690 AT4G25692	CPuORF13	uncharacerized protein	NM_001125584 // CPuORF13 // uncharacerized protein // --- // 6241335 /// NM_118701 // AT4G25690 // hypothetical protein // --- // 828674 /// AT4G25692.1 // CPuORF13 // uncharacerized protein // --- // 6241335 /// AT4G25690.1 // AT4G25690 // hypothetical protein // --- // 828674 /// NM_202888 // AT4G25690 // hypothetical protein // --- // 828674 /// AT4G25690.2 // AT4G25690 // hypothetical protein…	1.76372	6.46436	3.05631e-05
13381161	AT1G60000	AT1G60000	RNA recognition motif-containing protein	NM_104692 // AT1G60000 // RNA recognition motif-containing protein // --- // 842294 /// AT1G60000.1 // AT1G60000 // RNA recognition motif-containing protein // --- // 842294 /// NM_179500 // AT1G60000 // RNA recognition motif-containing protein // --- // 842294 /// AT1G60000.2 // AT1G60000 // RNA recognition motif-containing protein // --- // 842294 /// AK316953 // AT1G60000 // RNA recognition mo…	-1.76356	7.54656	5.82608e-05
13431526	AT3G21560	UGT84A2	sinapate 1-glucosyltransferase	NM_113051 // UGT84A2 // sinapate 1-glucosyltransferase // --- // 821710 /// AT3G21560.1 // UGT84A2 // sinapate 1-glucosyltransferase // --- // 821710 /// AY150475 // UGT84A2 // sinapate 1-glucosyltransferase // --- // 821710	1.76117	4.77612	5.70291e-05
13418725	AT2G38790	AT2G38790	hypothetical protein	NM_129436 // AT2G38790 // hypothetical protein // --- // 818461 /// AT2G38790.1 // AT2G38790 // hypothetical protein // --- // 818461 /// BT002863 // AT2G38790 // hypothetical protein // --- // 818461	1.76113	4.59994	0.00295256
13516308	AT5G57760	AT5G57760	hypothetical protein	NM_125159 // AT5G57760 // hypothetical protein // --- // 835884 /// AT5G57760.1 // AT5G57760 // hypothetical protein // --- // 835884 /// AK175190 // AT5G57760 // hypothetical protein // --- // 835884	-1.75977	5.27044	0.00142658
13468687	AT4G14890	AT4G14890	ferredoxin	NM_117575 // AT4G14890 // ferredoxin // --- // 827146 /// AT4G14890.1 // AT4G14890 // ferredoxin // --- // 827146 /// AY058112 // AT4G14890 // ferredoxin // --- // 827146	-1.75844	6.46407	7.51258e-05
13437811	AT3G50760	GATL2	putative galacturonosyltransferase-like 2	NM_114936 // GATL2 // putative galacturonosyltransferase-like 2 // --- // 824240 /// AT3G50760.1 // GATL2 // putative galacturonosyltransferase-like 2 // --- // 824240 /// BT011742 // GATL2 // putative galacturonosyltransferase-like 2 // --- // 824240	1.75346	7.33026	0.00254109
13363993	AT1G05870	AT1G05870	hypothetical protein	NM_001197989 // AT1G05870 // hypothetical protein // --- // 837097 /// AT1G05870.4 // AT1G05870 // hypothetical protein // --- // 837097 /// NM_202037 // AT1G05870 // hypothetical protein // --- // 837097 /// NM_001197988 // AT1G05870 // hypothetical protein // --- // 837097 /// AT1G05870.3 // AT1G05870 // hypothetical protein // --- // 837097 /// AT1G05870.2 // AT1G05870 // hypothetical protein …	1.7524	6.42254	0.00637798
13406797	AT2G01420	PIN4	auxin efflux carrier component 4	NM_126203 // PIN4 // auxin efflux carrier component 4 // --- // 814670 /// NM_179592 // PIN4 // auxin efflux carrier component 4 // --- // 814670 /// AT2G01420.1 // PIN4 // auxin efflux carrier component 4 // --- // 814670 /// AT2G01420.2 // PIN4 // auxin efflux carrier component 4 // --- // 814670 /// BT008691 // PIN4 // auxin efflux carrier component 4 // --- // 814670	-1.75139	9.15088	0.000217406
13400703	AT2G34600	JAZ7	protein TIFY 5B	NM_129014 // JAZ7 // protein TIFY 5B // --- // 818025 /// AT2G34600.1 // JAZ7 // protein TIFY 5B // --- // 818025 /// BT010666 // JAZ7 // protein TIFY 5B // --- // 818025	1.7486	6.03935	0.0165349
13356390	AT1G67920	AT1G67920	hypothetical protein	NM_105462 // AT1G67920 // hypothetical protein // --- // 843120 /// AT1G67920.1 // AT1G67920 // hypothetical protein // --- // 843120 /// BT024798 // AT1G67920 // hypothetical protein // --- // 843120	1.74178	5.67876	0.00104451
13480036	AT4G00430	PIP1;4	putative aquaporin PIP1-4	NM_202760 // PIP1;4 // putative aquaporin PIP1-4 // --- // 827956 /// AT4G00430.2 // PIP1;4 // putative aquaporin PIP1-4 // --- // 827956 /// NM_116268 // PIP1;4 // putative aquaporin PIP1-4 // --- // 827956 /// AT4G00430.1 // PIP1;4 // putative aquaporin PIP1-4 // --- // 827956 /// AY099825 // PIP1;4 // putative aquaporin PIP1-4 // --- // 827956	1.74098	6.17446	0.000634192
13508681	AT5G40390	SIP1	putative galactinol--sucrose galactosyltransferase 5	NM_123403 // SIP1 // putative galactinol--sucrose galactosyltransferase 5 // --- // 834037 /// AT5G40390.1 // SIP1 // putative galactinol--sucrose galactosyltransferase 5 // --- // 834037 /// AY062781 // SIP1 // putative galactinol--sucrose galactosyltransferase 5 // --- // 834037	1.7387	7.21436	0.000371803
13525968	AT5G14210	AT5G14210	leucine-rich repeat protein kinase-like protein	NM_121425 // AT5G14210 // leucine-rich repeat protein kinase-like protein // --- // 831271 /// AT5G14210.1 // AT5G14210 // leucine-rich repeat protein kinase-like protein // --- // 831271	-1.73773	7.28823	0.000242724
13539858	AT5G55790	AT5G55790	hypothetical protein	NM_124961 // AT5G55790 // hypothetical protein // --- // 835673 /// AT5G55790.1 // AT5G55790 // hypothetical protein // --- // 835673 /// BT029993 // AT5G55790 // hypothetical protein // --- // 835673	-1.73666	4.72932	0.0297061
13411694	AT2G22500	UCP5	uncoupling protein 5	NM_127816 // UCP5 // uncoupling protein 5 // --- // 816783 /// AT2G22500.1 // UCP5 // uncoupling protein 5 // --- // 816783 /// AY142648 // UCP5 // uncoupling protein 5 // --- // 816783	1.73583	7.15173	0.00238703
13535775	AT5G45340	CYP707A3	abscisic acid 8'-hydroxylase 3	NM_123902 // CYP707A3 // abscisic acid 8'-hydroxylase 3 // --- // 834570 /// AT5G45340.2 // CYP707A3 // abscisic acid 8'-hydroxylase 3 // --- // 834570 /// NM_180805 // CYP707A3 // abscisic acid 8'-hydroxylase 3 // --- // 834570 /// AT5G45340.1 // CYP707A3 // abscisic acid 8'-hydroxylase 3 // --- // 834570 /// AB122150 // CYP707A3 // abscisic acid 8'-hydroxylase 3 // --- // 834570	1.73543	6.0458	0.00679332
13371295	AT1G22490	AT1G22490	transcription factor bHLH94	NM_102098 // AT1G22490 // transcription factor bHLH94 // --- // 838855 /// AT1G22490.1 // AT1G22490 // transcription factor bHLH94 // --- // 838855	1.73523	6.35383	0.0028964
13530156	AT5G24120	SIGE	RNA polymerase sigma factor	NM_122317 // SIGE // RNA polymerase sigma factor // --- // 832477 /// AT5G24120.1 // SIGE // RNA polymerase sigma factor // --- // 832477 /// AK316888 // SIGE // RNA polymerase sigma factor // --- // 832477	1.73366	7.35167	0.00164356
13496867	AT5G03230	AT5G03230	hypothetical protein	NM_120401 // AT5G03230 // hypothetical protein // --- // 831900 /// AT5G03230.1 // AT5G03230 // hypothetical protein // --- // 831900 /// AF370275 // AT5G03230 // hypothetical protein // --- // 831900	1.73239	4.83779	0.000307455
13519732	AT5G65470	AT5G65470	O-fucosyltransferase family protein	NM_125945 // AT5G65470 // O-fucosyltransferase family protein // --- // 836672 /// AT5G65470.1 // AT5G65470 // O-fucosyltransferase family protein // --- // 836672	1.73205	7.98119	0.00034277
13370444	AT1G20440	COR47	dehydrin COR47	NM_101894 // COR47 // dehydrin COR47 // --- // 838632 /// AT1G20440.1 // COR47 // dehydrin COR47 // --- // 838632 /// AY072392 // COR47 // dehydrin COR47 // --- // 838632	1.73176	9.01058	4.92938e-05
13414877	AT2G30360	SIP4	CBL-interacting serine/threonine-protein kinase 11	NM_128589 // SIP4 // CBL-interacting serine/threonine-protein kinase 11 // --- // 817586 /// AT2G30360.1 // SIP4 // CBL-interacting serine/threonine-protein kinase 11 // --- // 817586 /// BT002478 // SIP4 // CBL-interacting serine/threonine-protein kinase 11 // --- // 817586	1.73045	6.17683	0.00494148
13397409		NA	NA	---	1.72875	5.84731	4.92938e-05
13371250	AT1G22370	UGT85A5	UDP-glucosyl transferase 85A5	NM_102087 // UGT85A5 // UDP-glucosyl transferase 85A5 // --- // 838844 /// AT1G22370.1 // UGT85A5 // UDP-glucosyl transferase 85A5 // --- // 838844 /// NM_202156 // UGT85A5 // UDP-glucosyl transferase 85A5 // --- // 838844 /// AT1G22370.2 // UGT85A5 // UDP-glucosyl transferase 85A5 // --- // 838844 /// AY039897 // UGT85A5 // UDP-glucosyl transferase 85A5 // --- // 838844	1.72701	5.99725	0.00142759
13434151	AT3G28040	AT3G28040	probably inactive leucine-rich repeat receptor-like protein kinase	NM_113722 // AT3G28040 // probably inactive leucine-rich repeat receptor-like protein kinase // --- // 822428 /// AT3G28040.1 // AT3G28040 // probably inactive leucine-rich repeat receptor-like protein kinase // --- // 822428	-1.72586	7.61594	0.000360149
13459474	AT3G53460	CP29	chloroplast RNA-binding protein 29	NM_001203150 // CP29 // chloroplast RNA-binding protein 29 // --- // 824514 /// AT3G53460.4 // CP29 // chloroplast RNA-binding protein 29 // --- // 824514 /// NM_001203149 // CP29 // chloroplast RNA-binding protein 29 // --- // 824514 /// AT3G53460.3 // CP29 // chloroplast RNA-binding protein 29 // --- // 824514 /// NM_115206 // CP29 // chloroplast RNA-binding protein 29 // --- // 824514 /// AT3G…	-1.72452	9.39257	0.000279096
13441502	AT3G59900	ARGOS	ARGOS protein	NM_115853 // ARGOS // ARGOS protein // --- // 825160 /// AT3G59900.1 // ARGOS // ARGOS protein // --- // 825160 /// AK176640 // ARGOS // ARGOS protein // --- // 825160	-1.72208	5.63788	0.00630691
13342410	AT1G19950	HVA22H	HVA22-like protein h	NM_101850 // HVA22H // HVA22-like protein h // --- // 838584 /// AT1G19950.1 // HVA22H // HVA22-like protein h // --- // 838584 /// AY045614 // HVA22H // HVA22-like protein h // --- // 838584	-1.72189	6.73534	0.000504891
13501189	AT5G13750	ZIFL1	zinc induced facilitator-like 1 protein	NM_180705 // ZIFL1 // zinc induced facilitator-like 1 protein // --- // 831220 /// NM_001036800 // ZIFL1 // zinc induced facilitator-like 1 protein // --- // 831220 /// AT5G13750.3 // ZIFL1 // zinc induced facilitator-like 1 protein // --- // 831220 /// AT5G13750.1 // ZIFL1 // zinc induced facilitator-like 1 protein // --- // 831220 /// NM_121378 // ZIFL1 // zinc induced facilitator-like 1 protei…	1.72149	7.35242	0.00156509
13412124	AT2G23790	AT2G23790	hypothetical protein	NM_127942 // AT2G23790 // hypothetical protein // --- // 816911 /// AT2G23790.1 // AT2G23790 // hypothetical protein // --- // 816911	1.72101	5.52129	0.00089716
13524498	AT5G10730	AT5G10730	Rossmann-fold NAD(P)-binding domain-containing protein	NM_121111 // AT5G10730 // Rossmann-fold NAD(P)-binding domain-containing protein // --- // 830939 /// AT5G10730.1 // AT5G10730 // Rossmann-fold NAD(P)-binding domain-containing protein // --- // 830939 /// AF372891 // AT5G10730 // Rossmann-fold NAD(P)-binding domain-containing protein // --- // 830939	1.71836	6.80685	4.78465e-05
13340024	AT1G14345	AT1G14345	NAD(P)-linked oxidoreductase-like protein	NM_101301 // AT1G14345 // NAD(P)-linked oxidoreductase-like protein // --- // 837996 /// AT1G14345.1 // AT1G14345 // NAD(P)-linked oxidoreductase-like protein // --- // 837996 /// AY050917 // AT1G14345 // NAD(P)-linked oxidoreductase-like protein // --- // 837996	-1.71827	6.68173	0.000275667
13540728	AT5G57910	AT5G57910	hypothetical protein	NM_125176 // AT5G57910 // hypothetical protein // --- // 835902 /// AT5G57910.1 // AT5G57910 // hypothetical protein // --- // 835902 /// AK119128 // AT5G57910 // hypothetical protein // --- // 835902	1.71498	6.75498	0.00232989
13386976		NA	NA	---	1.71495	4.23729	0.0126627
13420535	AT2G42790 AT2G42780	CSY3	citrate synthase 3	NM_129840 // CSY3 // citrate synthase 3 // --- // 818879 /// AT2G42790.1 // CSY3 // citrate synthase 3 // --- // 818879 /// NM_129839 // AT2G42780 // hypothetical protein // --- // 818878 /// NM_001202807 // AT2G42780 // hypothetical protein // --- // 818878 /// AT2G42780.1 // AT2G42780 // hypothetical protein // --- // 818878 /// AT2G42780.2 // AT2G42780 // hypothetical protein // --- // 818878 …	1.71272	8.45197	0.000863109
13517889	AT5G61440	ACHT5	thioredoxin-like 1-2	NM_125537 // ACHT5 // thioredoxin-like 1-2 // --- // 836265 /// AT5G61440.1 // ACHT5 // thioredoxin-like 1-2 // --- // 836265 /// AK229043 // ACHT5 // thioredoxin-like 1-2 // --- // 836265	-1.71128	5.85281	0.00724806
13496607	AT5G02540	AT5G02540	Rossmann-fold NAD(P)-binding domain-containing protein	NM_120332 // AT5G02540 // Rossmann-fold NAD(P)-binding domain-containing protein // --- // 831913 /// AT5G02540.1 // AT5G02540 // Rossmann-fold NAD(P)-binding domain-containing protein // --- // 831913	-1.71109	5.9747	5.00812e-05
13507795	AT5G37540	AT5G37540	aspartyl protease family protein	NM_123113 // AT5G37540 // aspartyl protease family protein // --- // 833732 /// AT5G37540.1 // AT5G37540 // aspartyl protease family protein // --- // 833732 /// AY054192 // AT5G37540 // aspartyl protease family protein // --- // 833732	1.70702	6.81128	0.000504891
13393409	AT2G16700	ADF5	actin depolymerizing factor 5	NM_127222 // ADF5 // actin depolymerizing factor 5 // --- // 816171 /// AT2G16700.1 // ADF5 // actin depolymerizing factor 5 // --- // 816171 /// NM_001202606 // ADF5 // actin depolymerizing factor 5 // --- // 816171 /// AT2G16700.2 // ADF5 // actin depolymerizing factor 5 // --- // 816171 /// AF102823 // ADF5 // actin depolymerizing factor 5 // --- // 816171	1.70697	5.89731	0.00178763
13458869	AT3G51895	SULTR3;1	sulfate transporter 3.1	NM_115049 // SULTR3;1 // sulfate transporter 3.1 // --- // 824353 /// AT3G51895.1 // SULTR3;1 // sulfate transporter 3.1 // --- // 824353 /// AY099873 // SULTR3;1 // sulfate transporter 3.1 // --- // 824353	1.70691	8.20748	0.00357927
13375194	AT1G33440	AT1G33440	putative peptide/nitrate transporter	NM_103069 // AT1G33440 // putative peptide/nitrate transporter // --- // 840237 /// AT1G33440.1 // AT1G33440 // putative peptide/nitrate transporter // --- // 840237 /// AK221617 // AT1G33440 // putative peptide/nitrate transporter // --- // 840237	-1.7048	6.29843	0.00321793
13431687	AT3G22120	CWLP	cell wall-plasma membrane linker protein	NM_113109 // CWLP // cell wall-plasma membrane linker protein // --- // 821775 /// AT3G22120.1 // CWLP // cell wall-plasma membrane linker protein // --- // 821775 /// BT030017 // CWLP // cell wall-plasma membrane linker protein // --- // 821775	-1.69999	9.2983	0.00546542
13375006	AT1G32860	AT1G32860	glucan endo-1,3-beta-glucosidase 11	NM_103020 // AT1G32860 // glucan endo-1,3-beta-glucosidase 11 // --- // 840180 /// AT1G32860.1 // AT1G32860 // glucan endo-1,3-beta-glucosidase 11 // --- // 840180 /// AY120710 // AT1G32860 // glucan endo-1,3-beta-glucosidase 11 // --- // 840180	1.69854	8.52858	0.000344152
13544661	AT5G67280	RLK	receptor-like kinase	NM_126128 // RLK // receptor-like kinase // --- // 836863 /// AT5G67280.1 // RLK // receptor-like kinase // --- // 836863 /// AK227163 // RLK // receptor-like kinase // --- // 836863	-1.69675	6.68944	0.00133025
13356558	AT1G68238	AT1G68238	hypothetical protein	NM_001124097 // AT1G68238 // hypothetical protein // --- // 6241144 /// AT1G68238.1 // AT1G68238 // hypothetical protein // --- // 6241144	-1.69613	4.88176	0.00333606
13382271	AT1G62305	AT1G62305	Core-2/I-branching beta-1,6-N-acetylglucosaminyltransferase family protein	NM_148618 // AT1G62305 // Core-2/I-branching beta-1,6-N-acetylglucosaminyltransferase family protein // --- // 842528 /// AT1G62305.1 // AT1G62305 // Core-2/I-branching beta-1,6-N-acetylglucosaminyltransferase family protein // --- // 842528 /// NM_202342 // AT1G62305 // Core-2/I-branching beta-1,6-N-acetylglucosaminyltransferase family protein // --- // 842528 /// AT1G62305.2 // AT1G62305 // Cor…	1.69559	6.32511	0.00015612
13439247	AT3G54200	AT3G54200	late embryogenesis abundant hydroxyproline-rich glycoprotein	NM_115280 // AT3G54200 // late embryogenesis abundant hydroxyproline-rich glycoprotein // --- // 824587 /// AT3G54200.1 // AT3G54200 // late embryogenesis abundant hydroxyproline-rich glycoprotein // --- // 824587	1.69339	6.53471	0.00254513
13530101	AT5G24030	SLAH3	SLAC1 homologue 3	NM_122308 // SLAH3 // SLAC1 homologue 3 // --- // 832468 /// AT5G24030.1 // SLAH3 // SLAC1 homologue 3 // --- // 832468 /// BT015364 // SLAH3 // SLAC1 homologue 3 // --- // 832468	1.68903	7.26458	0.00983305
13362088	AT1G01740	AT1G01740	protein kinase protein with tetratricopeptide repeat domain-containing protein	NM_001197957 // AT1G01740 // protein kinase protein with tetratricopeptide repeat domain-containing protein // --- // 839253 /// NM_100057 // AT1G01740 // protein kinase protein with tetratricopeptide repeat domain-containing protein // --- // 839253 /// AT1G01740.1 // AT1G01740 // protein kinase protein with tetratricopeptide repeat domain-containing protein // --- // 839253 /// AT1G01740.2 // A…	-1.68706	7.1752	4.2078e-05
13364491	AT1G07040	AT1G07040	hypothetical protein	NM_100578 // AT1G07040 // hypothetical protein // --- // 837215 /// AT1G07040.1 // AT1G07040 // hypothetical protein // --- // 837215 /// BT002383 // AT1G07040 // hypothetical protein // --- // 837215	1.68345	8.67927	0.000538289
13538722	AT5G52570	BETA-OHASE 2	beta-carotene hydroxylase 2	NM_124636 // BETA-OHASE 2 // beta-carotene hydroxylase 2 // --- // 835334 /// AT5G52570.1 // BETA-OHASE 2 // beta-carotene hydroxylase 2 // --- // 835334 /// NM_001125948 // BETA-OHASE 2 // beta-carotene hydroxylase 2 // --- // 835334 /// AT5G52570.2 // BETA-OHASE 2 // beta-carotene hydroxylase 2 // --- // 835334 /// AY074394 // BETA-OHASE 2 // beta-carotene hydroxylase 2 // --- // 835334	1.68328	6.44982	0.00616045
13456839	AT3G46670	UGT76E11	UDP-glucosyl transferase 76E11	NM_114534 // UGT76E11 // UDP-glucosyl transferase 76E11 // --- // 823820 /// AT3G46670.1 // UGT76E11 // UDP-glucosyl transferase 76E11 // --- // 823820 /// AY080716 // UGT76E11 // UDP-glucosyl transferase 76E11 // --- // 823820	1.68182	7.29543	0.000222079
13467637	AT4G11890	AT4G11890	protein kinase family protein	NM_117259 // AT4G11890 // protein kinase family protein // --- // 826796 /// AT4G11890.2 // AT4G11890 // protein kinase family protein // --- // 826796 /// NM_001125494 // AT4G11890 // protein kinase family protein // --- // 826796 /// AT4G11890.4 // AT4G11890 // protein kinase family protein // --- // 826796 /// NM_202807 // AT4G11890 // protein kinase family protein // --- // 826796 /// NM_1790…	1.67988	6.61973	0.0170658
13487392	AT4G20930	AT4G20930	3-hydroxyisobutyrate dehydrogenase	NM_118211 // AT4G20930 // 3-hydroxyisobutyrate dehydrogenase // --- // 827841 /// AT4G20930.1 // AT4G20930 // 3-hydroxyisobutyrate dehydrogenase // --- // 827841 /// AK228571 // AT4G20930 // 3-hydroxyisobutyrate dehydrogenase // --- // 827841	1.6797	6.76797	0.000663792
13467680	AT4G12005	AT4G12005	hypothetical protein	NM_179032 // AT4G12005 // hypothetical protein // --- // 826808 /// AT4G12005.1 // AT4G12005 // hypothetical protein // --- // 826808 /// BT026403 // AT4G12005 // hypothetical protein // --- // 826808	1.67629	7.04635	0.000357472
13419281	AT2G40080	ELF4	hypothetical protein	NM_129566 // ELF4 // hypothetical protein // --- // 818596 /// AT2G40080.1 // ELF4 // hypothetical protein // --- // 818596 /// AY035183 // ELF4 // hypothetical protein // --- // 818596	1.67559	5.57644	0.00221717
13485584	AT4G16680 AT4G16670	AT4G16680	putative RNA helicase	NM_117769 // AT4G16680 // putative RNA helicase // --- // 827370 /// AT4G16680.1 // AT4G16680 // putative RNA helicase // --- // 827370 /// NM_117768 // AT4G16670 // hypothetical protein // --- // 827369 /// AT4G16670.1 // AT4G16670 // hypothetical protein // --- // 827369 /// BT020493 // AT4G16670 // hypothetical protein // --- // 827369	1.67211	5.74855	0.00253887
13460624	AT3G56080	AT3G56080	dehydration-responsive protein-like protein	NM_115466 // AT3G56080 // dehydration-responsive protein-like protein // --- // 824774 /// AT3G56080.1 // AT3G56080 // dehydration-responsive protein-like protein // --- // 824774	1.67167	7.16503	0.00043091
13484714	AT4G14746	AT4G14746	hypothetical protein	NM_148321 // AT4G14746 // hypothetical protein // --- // 827129 /// AT4G14746.1 // AT4G14746 // hypothetical protein // --- // 827129	1.66479	7.25405	0.00147189
13464412	AT4G01460	AT4G01460	transcription factor bHLH57	NM_116376 // AT4G01460 // transcription factor bHLH57 // --- // 828089 /// AT4G01460.1 // AT4G01460 // transcription factor bHLH57 // --- // 828089 /// AY099780 // AT4G01460 // transcription factor bHLH57 // --- // 828089	-1.65885	5.30985	0.00180789
13377342	AT1G49130	AT1G49130	zinc finger protein CONSTANS-LIKE 8	NM_001036083 // AT1G49130 // zinc finger protein CONSTANS-LIKE 8 // --- // 841336 /// AT1G49130.2 // AT1G49130 // zinc finger protein CONSTANS-LIKE 8 // --- // 841336 /// NM_103803 // AT1G49130 // zinc finger protein CONSTANS-LIKE 8 // --- // 841336 /// AT1G49130.1 // AT1G49130 // zinc finger protein CONSTANS-LIKE 8 // --- // 841336 /// AK317381 // AT1G49130 // zinc finger protein CONSTANS-LIKE 8…	-1.65784	5.85117	0.00239505
13527571	AT5G17760	AT5G17760	AAA-type ATPase family protein	NM_121782 // AT5G17760 // AAA-type ATPase family protein // --- // 831644 /// AT5G17760.2 // AT5G17760 // AAA-type ATPase family protein // --- // 831644 /// NM_180510 // AT5G17760 // AAA-type ATPase family protein // --- // 831644 /// AT5G17760.1 // AT5G17760 // AAA-type ATPase family protein // --- // 831644	1.65664	4.4045	0.000111543
13518330	AT5G62360	AT5G62360	plant invertase/pectin methylesterase inhibitor domain-containing protein	NM_125630 // AT5G62360 // plant invertase/pectin methylesterase inhibitor domain-containing protein // --- // 836357 /// AT5G62360.1 // AT5G62360 // plant invertase/pectin methylesterase inhibitor domain-containing protein // --- // 836357 /// BT003954 // AT5G62360 // plant invertase/pectin methylesterase inhibitor domain-containing protein // --- // 836357	-1.65358	5.01899	0.0241914
13510513	AT5G44575	AT5G44575	hypothetical protein	NM_180589 // AT5G44575 // hypothetical protein // --- // 834485 /// AT5G44575.1 // AT5G44575 // hypothetical protein // --- // 834485 /// AK118735 // AT5G44575 // hypothetical protein // --- // 834485	1.65134	5.74846	0.0245186
13360030	AT1G76990	ACR3	ACT domain-containing protein 3	NM_179566 // ACR3 // ACT domain-containing protein 3 // --- // 844035 /// AT1G76990.3 // ACR3 // ACT domain-containing protein 3 // --- // 844035 /// NM_179565 // ACR3 // ACT domain-containing protein 3 // --- // 844035 /// AT1G76990.2 // ACR3 // ACT domain-containing protein 3 // --- // 844035 /// NM_106350 // ACR3 // ACT domain-containing protein 3 // --- // 844035 /// AT1G76990.1 // ACR3 // AC…	-1.64739	7.64958	0.00116395
13519513	AT5G65010	ASN2	asparagine synthetase 2	NM_180941 // ASN2 // asparagine synthetase 2 // --- // 836625 /// NM_125900 // ASN2 // asparagine synthetase 2 // --- // 836625 /// AT5G65010.1 // ASN2 // asparagine synthetase 2 // --- // 836625 /// AT5G65010.2 // ASN2 // asparagine synthetase 2 // --- // 836625 /// AF367340 // ASN2 // asparagine synthetase 2 // --- // 836625	-1.64732	9.33797	0.00164356
13507722	AT5G37300	WSD1	o-acyltransferase WSD1	NM_123089 // WSD1 // o-acyltransferase WSD1 // --- // 833704 /// AT5G37300.1 // WSD1 // o-acyltransferase WSD1 // --- // 833704 /// AY056316 // WSD1 // o-acyltransferase WSD1 // --- // 833704	1.64457	5.08147	0.00589936
13444357	AT3G04010	AT3G04010	O-Glycosyl hydrolases family 17 protein	NM_111272 // AT3G04010 // O-Glycosyl hydrolases family 17 protein // --- // 819556 /// AT3G04010.1 // AT3G04010 // O-Glycosyl hydrolases family 17 protein // --- // 819556 /// BT029243 // AT3G04010 // O-Glycosyl hydrolases family 17 protein // --- // 819556	1.64075	6.41322	0.00255131
13456759	AT3G46450	AT3G46450	SEC14 cytosolic factor family protein / phosphoglyceride transfer family protein	NM_114512 // AT3G46450 // SEC14 cytosolic factor family protein / phosphoglyceride transfer family protein // --- // 823795 /// NM_202661 // AT3G46450 // SEC14 cytosolic factor family protein / phosphoglyceride transfer family protein // --- // 823795 /// AT3G46450.1 // AT3G46450 // SEC14 cytosolic factor family protein / phosphoglyceride transfer family protein // --- // 823795 /// AT3G46450.2 /…	1.63813	8.5271	0.000216838
13439184	AT3G54030	AT3G54030	Protein kinase protein with tetratricopeptide repeat domain	NM_115263 // AT3G54030 // Protein kinase protein with tetratricopeptide repeat domain // --- // 824570 /// AT3G54030.1 // AT3G54030 // Protein kinase protein with tetratricopeptide repeat domain // --- // 824570 /// AY054503 // AT3G54030 // Protein kinase protein with tetratricopeptide repeat domain // --- // 824570	1.63612	7.304	3.95092e-05
13408562	AT2G12400	AT2G12400	hypothetical protein	NM_126891 // AT2G12400 // hypothetical protein // --- // 815712 /// AT2G12400.1 // AT2G12400 // hypothetical protein // --- // 815712 /// BT002043 // AT2G12400 // hypothetical protein // --- // 815712	1.62933	8.5013	6.88092e-05
13381825	AT1G61255	AT1G61255	hypothetical protein	NM_148616 // AT1G61255 // hypothetical protein // --- // 842419 /// AT1G61255.1 // AT1G61255 // hypothetical protein // --- // 842419 /// BT029313 // AT1G61255 // hypothetical protein // --- // 842419	1.62917	5.55775	0.0109272
13489530	AT4G25640	DTX35	detoxifying efflux carrier 35	NM_118696 // DTX35 // detoxifying efflux carrier 35 // --- // 828669 /// AT4G25640.1 // DTX35 // detoxifying efflux carrier 35 // --- // 828669 /// NM_001203909 // DTX35 // detoxifying efflux carrier 35 // --- // 828669 /// AT4G25640.2 // DTX35 // detoxifying efflux carrier 35 // --- // 828669	1.62367	7.68123	0.000294784
13449877	AT3G15630	AT3G15630	hypothetical protein	NM_112433 // AT3G15630 // hypothetical protein // --- // 820805 /// AT3G15630.1 // AT3G15630 // hypothetical protein // --- // 820805 /// AY052241 // AT3G15630 // hypothetical protein // --- // 820805	-1.62255	7.20864	6.3811e-05
13341443	AT1G17550	HAB2	protein phosphatase 2C 7	NM_101618 // HAB2 // protein phosphatase 2C 7 // --- // 838330 /// AT1G17550.1 // HAB2 // protein phosphatase 2C 7 // --- // 838330	1.61872	6.24807	0.000134049
13391639	AT2G04570	AT2G04570	GDSL esterase/lipase	NM_126488 // AT2G04570 // GDSL esterase/lipase // --- // 814999 /// AT2G04570.1 // AT2G04570 // GDSL esterase/lipase // --- // 814999	1.61309	8.10094	0.00119098
13379843	AT1G55490	CPN60B	RuBisCO large subunit-binding protein subunit beta	NM_179480 // CPN60B // RuBisCO large subunit-binding protein subunit beta // --- // 841996 /// AT1G55490.2 // CPN60B // RuBisCO large subunit-binding protein subunit beta // --- // 841996 /// NM_104424 // CPN60B // RuBisCO large subunit-binding protein subunit beta // --- // 841996 /// AT1G55490.1 // CPN60B // RuBisCO large subunit-binding protein subunit beta // --- // 841996 /// AF386945 // CPN…	-1.61283	8.85061	0.00383332
13470260	AT4G18210	PUP10	purine permease 10	NM_117931 // PUP10 // purine permease 10 // --- // 827546 /// AT4G18210.1 // PUP10 // purine permease 10 // --- // 827546	1.61232	4.83095	0.00100755
13431256	AT3G20860	NEK5	NIMA-related kinase 5	NM_112977 // NEK5 // NIMA-related kinase 5 // --- // 821634 /// AT3G20860.1 // NEK5 // NIMA-related kinase 5 // --- // 821634	1.60907	7.21312	2.29089e-05
13407686	AT2G04160	AIR3	Subtilisin-like serine endopeptidase family protein	NM_126453 // AIR3 // Subtilisin-like serine endopeptidase family protein // --- // 814953 /// AT2G04160.1 // AIR3 // Subtilisin-like serine endopeptidase family protein // --- // 814953	1.609	7.69571	0.015842
13370449	AT1G20450	ERD10	dehydrin ERD10	NM_180616 // ERD10 // dehydrin ERD10 // --- // 838633 /// NM_101895 // ERD10 // dehydrin ERD10 // --- // 838633 /// AT1G20450.1 // ERD10 // dehydrin ERD10 // --- // 838633 /// AT1G20450.2 // ERD10 // dehydrin ERD10 // --- // 838633 /// D17714 // ERD10 // dehydrin ERD10 // --- // 838633	1.60108	9.15253	1.74865e-05
13359689	AT1G76070	AT1G76070	hypothetical protein	NM_106256 // AT1G76070 // hypothetical protein // --- // 843939 /// AT1G76070.1 // AT1G76070 // hypothetical protein // --- // 843939 /// BT003120 // AT1G76070 // hypothetical protein // --- // 843939	1.60072	7.40306	0.00217199
13512653	AT5G49480	CP1	Ca2+-binding protein 1	NM_124325 // CP1 // Ca2+-binding protein 1 // --- // 835008 /// AT5G49480.1 // CP1 // Ca2+-binding protein 1 // --- // 835008 /// AF325028 // CP1 // Ca2+-binding protein 1 // --- // 835008	1.60025	7.8265	0.0103838
13442809	AT3G63010	GID1B	putative gibberellin receptor GID1L2	NM_116166 // GID1B // putative gibberellin receptor GID1L2 // --- // 825476 /// AT3G63010.1 // GID1B // putative gibberellin receptor GID1L2 // --- // 825476 /// BT028997 // GID1B // putative gibberellin receptor GID1L2 // --- // 825476	1.5981	6.5859	0.0097998
13508398	AT5G39570	AT5G39570	hypothetical protein	NM_123319 // AT5G39570 // hypothetical protein // --- // 833953 /// AT5G39570.1 // AT5G39570 // hypothetical protein // --- // 833953 /// AY058080 // AT5G39570 // hypothetical protein // --- // 833953	1.5976	8.71448	1.15002e-05
13466833	AT4G09750	AT4G09750	Rossmann-fold NAD(P)-binding domain-containing protein	NM_117043 // AT4G09750 // Rossmann-fold NAD(P)-binding domain-containing protein // --- // 826563 /// AT4G09750.1 // AT4G09750 // Rossmann-fold NAD(P)-binding domain-containing protein // --- // 826563	1.59013	6.97851	0.00279975
13407943	AT2G05160	AT2G05160	zinc finger CCCH domain-containing protein 18	NM_126543 // AT2G05160 // zinc finger CCCH domain-containing protein 18 // --- // 815064 /// AT2G05160.1 // AT2G05160 // zinc finger CCCH domain-containing protein 18 // --- // 815064	-1.58941	6.03548	0.000489978
13367025	AT1G12420	ACR8	ACT domain repeat 8 protein	NM_101114 // ACR8 // ACT domain repeat 8 protein // --- // 837798 /// AT1G12420.1 // ACR8 // ACT domain repeat 8 protein // --- // 837798 /// AF528064 // ACR8 // ACT domain repeat 8 protein // --- // 837798	1.5877	5.0518	0.000504891
13453001	AT3G23880	AT3G23880	F-box/kelch-repeat protein	NM_113293 // AT3G23880 // F-box/kelch-repeat protein // --- // 821971 /// AT3G23880.1 // AT3G23880 // F-box/kelch-repeat protein // --- // 821971 /// AK117299 // AT3G23880 // F-box/kelch-repeat protein // --- // 821971	-1.58708	4.0018	0.00418255
13361596	AT1G80640	AT1G80640	protein kinase domain-containing protein	NM_106712 // AT1G80640 // protein kinase domain-containing protein // --- // 844403 /// NM_001084389 // AT1G80640 // protein kinase domain-containing protein // --- // 844403 /// AT1G80640.1 // AT1G80640 // protein kinase domain-containing protein // --- // 844403 /// AT1G80640.2 // AT1G80640 // protein kinase domain-containing protein // --- // 844403 /// BT026485 // AT1G80640 // protein kinase …	-1.58389	6.95492	0.000242724
13506386	AT5G27350	SFP1	sugar transporter ERD6-like 17	NM_122617 // SFP1 // sugar transporter ERD6-like 17 // --- // 832794 /// AT5G27350.1 // SFP1 // sugar transporter ERD6-like 17 // --- // 832794	1.58193	8.45094	0.00953915
13431707	AT3G22200 AT3G22210	POP2	gamma-aminobutyrate transaminase-like protein	NM_001203018 // POP2 // gamma-aminobutyrate transaminase-like protein // --- // 821784 /// AT3G22200.2 // POP2 // gamma-aminobutyrate transaminase-like protein // --- // 821784 /// NM_113117 // POP2 // gamma-aminobutyrate transaminase-like protein // --- // 821784 /// AT3G22200.1 // POP2 // gamma-aminobutyrate transaminase-like protein // --- // 821784 /// NM_113118 // AT3G22210 // hypothetical p…	1.58076	9.15785	7.40823e-06
13396250	AT2G23120	AT2G23120	Late embryogenesis abundant protein, group 6	NM_127876 // AT2G23120 // Late embryogenesis abundant protein, group 6 // --- // 816844 /// AT2G23120.1 // AT2G23120 // Late embryogenesis abundant protein, group 6 // --- // 816844 /// AY142639 // AT2G23120 // Late embryogenesis abundant protein, group 6 // --- // 816844	1.57916	9.83156	3.05631e-05
13359123	AT1G74430	MYB95	myb domain protein 95	NM_106103 // MYB95 // myb domain protein 95 // --- // 843784 /// AT1G74430.1 // MYB95 // myb domain protein 95 // --- // 843784 /// AK118381 // MYB95 // myb domain protein 95 // --- // 843784	1.57627	6.26889	0.0496453
13417067	AT2G35060	KUP11	Potassium transporter 11	NM_129058 // KUP11 // Potassium transporter 11 // --- // 818071 /// NM_001036407 // KUP11 // Potassium transporter 11 // --- // 818071 /// AT2G35060.1 // KUP11 // Potassium transporter 11 // --- // 818071 /// AT2G35060.2 // KUP11 // Potassium transporter 11 // --- // 818071 /// AK227188 // KUP11 // Potassium transporter 11 // --- // 818071	1.57514	8.2927	5.39607e-05
13425789	AT3G08630	AT3G08630	hypothetical protein	NM_111697 // AT3G08630 // hypothetical protein // --- // 820010 /// AT3G08630.1 // AT3G08630 // hypothetical protein // --- // 820010 /// BT012218 // AT3G08630 // hypothetical protein // --- // 820010	1.57194	7.42297	6.30549e-06
13373733	AT1G29640	AT1G29640	hypothetical protein	NM_102704 // AT1G29640 // hypothetical protein // --- // 839841 /// AT1G29640.1 // AT1G29640 // hypothetical protein // --- // 839841 /// BT004755 // AT1G29640 // hypothetical protein // --- // 839841	1.57147	4.33778	0.0139561
13372336	AT1G25450	KCS5	3-ketoacyl-CoA synthase 5	NM_102356 // KCS5 // 3-ketoacyl-CoA synthase 5 // --- // 839131 /// AT1G25450.1 // KCS5 // 3-ketoacyl-CoA synthase 5 // --- // 839131	1.57114	8.55782	0.00102302
13403245	AT2G40435	AT2G40435	hypothetical protein	NM_129604 // AT2G40435 // hypothetical protein // --- // 818637 /// AT2G40435.1 // AT2G40435 // hypothetical protein // --- // 818637	1.57063	5.12739	0.00111818
13382828	AT1G63720	AT1G63720	hypothetical protein	NM_105049 // AT1G63720 // hypothetical protein // --- // 842676 /// AT1G63720.1 // AT1G63720 // hypothetical protein // --- // 842676 /// AF428370 // AT1G63720 // hypothetical protein // --- // 842676	1.5703	5.70769	0.000294784
13449475	AT3G14440	NCED3	9-cis-epoxycarotenoid dioxygenase NCED3	NM_112304 // NCED3 // 9-cis-epoxycarotenoid dioxygenase NCED3 // --- // 820667 /// AT3G14440.1 // NCED3 // 9-cis-epoxycarotenoid dioxygenase NCED3 // --- // 820667	1.56918	6.65861	0.023052
13406739	AT2G01290	RPI2	ribose 5-phosphate isomerase A	NM_126190 // RPI2 // ribose 5-phosphate isomerase A // --- // 814657 /// AT2G01290.1 // RPI2 // ribose 5-phosphate isomerase A // --- // 814657 /// AY054172 // RPI2 // ribose 5-phosphate isomerase A // --- // 814657	-1.56835	7.354	5.06243e-05
13362624	AT1G03020	AT1G03020	monothiol glutaredoxin-S1	NM_100183 // AT1G03020 // monothiol glutaredoxin-S1 // --- // 839505 /// AT1G03020.1 // AT1G03020 // monothiol glutaredoxin-S1 // --- // 839505 /// FJ611921 // AT1G03020 // monothiol glutaredoxin-S1 // --- // 839505	1.56809	5.2436	0.00829508
13417689	AT2G36590	ProT3	proline transporter 3	NM_129215 // ProT3 // proline transporter 3 // --- // 818232 /// AT2G36590.1 // ProT3 // proline transporter 3 // --- // 818232 /// BT004018 // ProT3 // proline transporter 3 // --- // 818232	1.567	7.37006	0.029682
13470287	AT4G18280	AT4G18280	glycine-rich cell wall protein-like protein	NM_117938 // AT4G18280 // glycine-rich cell wall protein-like protein // --- // 827554 /// AT4G18280.1 // AT4G18280 // glycine-rich cell wall protein-like protein // --- // 827554	1.56688	6.35295	0.00165069
13486540	AT4G18480	CHLI1	magnesium-chelatase subunit chlI	NM_117962 // CHLI1 // magnesium-chelatase subunit chlI // --- // 827580 /// AT4G18480.1 // CHLI1 // magnesium-chelatase subunit chlI // --- // 827580 /// AY093192 // CHLI1 // magnesium-chelatase subunit chlI // --- // 827580	-1.56544	9.76415	0.000200682
13473203	AT4G25050	ACP4	acyl carrier protein 4	NM_001203902 // ACP4 // acyl carrier protein 4 // --- // 828608 /// AT4G25050.2 // ACP4 // acyl carrier protein 4 // --- // 828608 /// NM_118637 // ACP4 // acyl carrier protein 4 // --- // 828608 /// AT4G25050.1 // ACP4 // acyl carrier protein 4 // --- // 828608 /// AY039527 // ACP4 // acyl carrier protein 4 // --- // 828608	-1.56523	9.05009	0.000200682
13411910	AT2G23170	GH3.3	indole-3-acetic acid-amido synthetase GH3.3	NM_127881 // GH3.3 // indole-3-acetic acid-amido synthetase GH3.3 // --- // 816849 /// AT2G23170.1 // GH3.3 // indole-3-acetic acid-amido synthetase GH3.3 // --- // 816849 /// AY090371 // GH3.3 // indole-3-acetic acid-amido synthetase GH3.3 // --- // 816849	1.564	6.65044	0.0369878
13534712	AT5G42900	COR27	cold regulated protein 27	NM_001036921 // COR27 // cold regulated protein 27 // --- // 834301 /// NM_123655 // COR27 // cold regulated protein 27 // --- // 834301 /// AT5G42900.3 // COR27 // cold regulated protein 27 // --- // 834301 /// AT5G42900.2 // COR27 // cold regulated protein 27 // --- // 834301 /// NM_180790 // COR27 // cold regulated protein 27 // --- // 834301 /// AT5G42900.1 // COR27 // cold regulated protein …	1.5633	8.00911	0.00946283
13359237	AT1G74790	AT1G74790	HIPL1 protein	NM_106137 // AT1G74790 // HIPL1 protein // --- // 843818 /// AT1G74790.1 // AT1G74790 // HIPL1 protein // --- // 843818	1.56305	7.29995	4.29869e-06
13423049	AT3G01860	AT3G01860	hypothetical protein	NM_111052 // AT3G01860 // hypothetical protein // --- // 820070 /// AT3G01860.1 // AT3G01860 // hypothetical protein // --- // 820070 /// NM_180165 // AT3G01860 // hypothetical protein // --- // 820070 /// AT3G01860.2 // AT3G01860 // hypothetical protein // --- // 820070 /// AK118736 // AT3G01860 // hypothetical protein // --- // 820070	-1.56264	5.11216	7.83715e-05
13488760	AT4G24015	AT4G24015	RING-H2 zinc finger protein RHA4a	NM_202875 // AT4G24015 // RING-H2 zinc finger protein RHA4a // --- // 2745724 /// AT4G24015.1 // AT4G24015 // RING-H2 zinc finger protein RHA4a // --- // 2745724 /// BT005844 // AT4G24015 // RING-H2 zinc finger protein RHA4a // --- // 2745724	-1.56052	6.93315	0.000184573
13357635	AT1G70900	AT1G70900	hypothetical protein	NM_105758 // AT1G70900 // hypothetical protein // --- // 843429 /// AT1G70900.1 // AT1G70900 // hypothetical protein // --- // 843429 /// AY050997 // AT1G70900 // hypothetical protein // --- // 843429	1.56043	7.34077	0.000132684
13393403	AT2G16630	AT2G16630	pollen Ole e 1 allergen and extensin family protein	NM_127215 // AT2G16630 // pollen Ole e 1 allergen and extensin family protein // --- // 816164 /// AT2G16630.1 // AT2G16630 // pollen Ole e 1 allergen and extensin family protein // --- // 816164 /// AY093107 // AT2G16630 // pollen Ole e 1 allergen and extensin family protein // --- // 816164	1.56041	9.18889	0.00102302
13520552	AT5G67490	AT5G67490	hypothetical protein	NM_126149 // AT5G67490 // hypothetical protein // --- // 836885 /// AT5G67490.1 // AT5G67490 // hypothetical protein // --- // 836885 /// BT020316 // AT5G67490 // hypothetical protein // --- // 836885	1.56007	5.78726	0.000200682
13417610	AT2G36400	GRF3	growth-regulating factor 3	NM_129197 // GRF3 // growth-regulating factor 3 // --- // 818213 /// AT2G36400.1 // GRF3 // growth-regulating factor 3 // --- // 818213 /// AY102636 // GRF3 // growth-regulating factor 3 // --- // 818213	-1.55994	8.0081	0.00133524
13380460	AT1G56580	SVB	hypothetical protein	NM_104535 // SVB // hypothetical protein // --- // 842112 /// AT1G56580.1 // SVB // hypothetical protein // --- // 842112 /// AY058110 // SVB // hypothetical protein // --- // 842112	1.55888	9.22035	0.00245179
13426446	AT3G10420	AT3G10420	P-loop containing nucleoside triphosphate hydrolase family protein	NM_180222 // AT3G10420 // P-loop containing nucleoside triphosphate hydrolase family protein // --- // 820206 /// AT3G10420.1 // AT3G10420 // P-loop containing nucleoside triphosphate hydrolase family protein // --- // 820206 /// NM_111877 // AT3G10420 // P-loop containing nucleoside triphosphate hydrolase family protein // --- // 820206 /// AT3G10420.2 // AT3G10420 // P-loop containing nucleosid…	1.55796	8.70747	0.00294497
13450351	AT3G16860 AT3G16857	COBL8	COBRA-like protein 8	NM_112562 // COBL8 // COBRA-like protein 8 // --- // 820941 /// AT3G16860.1 // COBL8 // COBRA-like protein 8 // --- // 820941 /// NM_112561 // RR1 // two-component response regulator ARR1 // --- // 820940 /// AT3G16857.2 // RR1 // two-component response regulator ARR1 // --- // 820940	1.55498	5.90723	0.00555168
13493581	AT4G34830	MRL1	pentatricopeptide repeat-containing protein	NM_119649 // MRL1 // pentatricopeptide repeat-containing protein // --- // 829635 /// AT4G34830.1 // MRL1 // pentatricopeptide repeat-containing protein // --- // 829635	-1.55094	7.39206	0.00048097
13525059	AT5G12010	AT5G12010	hypothetical protein	NM_121239 // AT5G12010 // hypothetical protein // --- // 831074 /// AT5G12010.1 // AT5G12010 // hypothetical protein // --- // 831074 /// AY058074 // AT5G12010 // hypothetical protein // --- // 831074	1.5492	5.75609	0.00268581
13444431	AT3G04210	AT3G04210	TIR-NBS class disease resistance protein	NM_111292 // AT3G04210 // TIR-NBS class disease resistance protein // --- // 819576 /// AT3G04210.1 // AT3G04210 // TIR-NBS class disease resistance protein // --- // 819576 /// AY143973 // AT3G04210 // TIR-NBS class disease resistance protein // --- // 819576	-1.54716	9.53768	0.000713476
13481347	AT4G03270	CYCD6;1	cyclin D6-1	NM_116565 // CYCD6;1 // cyclin D6-1 // --- // 828000 /// AT4G03270.1 // CYCD6;1 // cyclin D6-1 // --- // 828000	-1.54689	6.45362	0.0175943
13427699	AT3G13520	AGP12	arabinogalactan protein 12	NM_112198 // AGP12 // arabinogalactan protein 12 // --- // 820554 /// AT3G13520.1 // AGP12 // arabinogalactan protein 12 // --- // 820554 /// AY086039 // AGP12 // arabinogalactan protein 12 // --- // 820554	1.54393	6.24106	2.4192e-05
13485590	AT4G16690	MES16	pheophorbidase	NM_117770 // MES16 // pheophorbidase // --- // 827371 /// AT4G16690.1 // MES16 // pheophorbidase // --- // 827371	1.54321	6.39029	0.0431616
13489121	AT4G24810	AT4G24810	protein kinase family protein	NM_001203900 // AT4G24810 // protein kinase family protein // --- // 828584 /// AT4G24810.3 // AT4G24810 // protein kinase family protein // --- // 828584 /// NM_118614 // AT4G24810 // protein kinase family protein // --- // 828584 /// AT4G24810.1 // AT4G24810 // protein kinase family protein // --- // 828584 /// NM_001036632 // AT4G24810 // protein kinase family protein // --- // 828584 /// AT4G…	-1.53287	6.95355	0.000436482
13431808	AT3G22370	AOX1A	alternative oxidase 1A	NM_113135 // AOX1A // alternative oxidase 1A // --- // 821806 /// AT3G22370.1 // AOX1A // alternative oxidase 1A // --- // 821806 /// AF370166 // AOX1A // alternative oxidase 1A // --- // 821806	1.5307	7.55437	0.00312449
13347388	AT1G33260	AT1G33260	protein kinase domain-containing protein	NM_103054 // AT1G33260 // protein kinase domain-containing protein // --- // 840220 /// NM_202227 // AT1G33260 // protein kinase domain-containing protein // --- // 840220 /// AT1G33260.1 // AT1G33260 // protein kinase domain-containing protein // --- // 840220 /// AT1G33260.2 // AT1G33260 // protein kinase domain-containing protein // --- // 840220 /// BT033109 // AT1G33260 // protein kinase dom…	1.53048	7.29862	0.0267748
13540998	AT5G58650	PSY1	Tyrosine-sulfated glycopeptide 1	NM_125252 // PSY1 // Tyrosine-sulfated glycopeptide 1 // --- // 835979 /// AT5G58650.1 // PSY1 // Tyrosine-sulfated glycopeptide 1 // --- // 835979 /// AB304257 // PSY1 // Tyrosine-sulfated glycopeptide 1 // --- // 835979	1.52894	8.60994	0.000740955
13512961	AT5G50100	AT5G50100	putative thiol-disulfide oxidoreductase DCC	NM_124389 // AT5G50100 // putative thiol-disulfide oxidoreductase DCC // --- // 835074 /// AT5G50100.1 // AT5G50100 // putative thiol-disulfide oxidoreductase DCC // --- // 835074 /// AY062766 // AT5G50100 // putative thiol-disulfide oxidoreductase DCC // --- // 835074	1.52588	8.24778	0.00561057
13509474	AT5G42200	AT5G42200	E3 ubiquitin-protein ligase ATL23	NM_123585 // AT5G42200 // E3 ubiquitin-protein ligase ATL23 // --- // 834225 /// AT5G42200.1 // AT5G42200 // E3 ubiquitin-protein ligase ATL23 // --- // 834225 /// BT003837 // AT5G42200 // E3 ubiquitin-protein ligase ATL23 // --- // 834225	1.52442	6.4005	0.000240668
13479460	AT4G39210	APL3	glucose-1-phosphate adenylyltransferase large subunit 3	NM_120081 // APL3 // glucose-1-phosphate adenylyltransferase large subunit 3 // --- // 830076 /// AT4G39210.1 // APL3 // glucose-1-phosphate adenylyltransferase large subunit 3 // --- // 830076 /// AY059862 // APL3 // glucose-1-phosphate adenylyltransferase large subunit 3 // --- // 830076	1.52332	6.43183	0.00157365
13421719	AT2G45680	AT2G45680	transcription factor TCP9	NM_130131 // AT2G45680 // transcription factor TCP9 // --- // 819176 /// AT2G45680.1 // AT2G45680 // transcription factor TCP9 // --- // 819176 /// AY056214 // AT2G45680 // transcription factor TCP9 // --- // 819176	1.52066	6.40073	0.0028391
13388733	AT1G77690	LAX3	auxin transporter-like protein 3	NM_106418 // LAX3 // auxin transporter-like protein 3 // --- // 844105 /// AT1G77690.1 // LAX3 // auxin transporter-like protein 3 // --- // 844105 /// AY054266 // LAX3 // auxin transporter-like protein 3 // --- // 844105	-1.52059	6.59461	0.0038287
13386729	AT1G73210	AT1G73210	hypothetical protein	NM_202406 // AT1G73210 // hypothetical protein // --- // 843655 /// NM_105980 // AT1G73210 // hypothetical protein // --- // 843655 /// AT1G73210.1 // AT1G73210 // hypothetical protein // --- // 843655 /// AT1G73210.2 // AT1G73210 // hypothetical protein // --- // 843655 /// BT015861 // AT1G73210 // hypothetical protein // --- // 843655	1.51974	7.99738	0.00688597
13432905	AT3G24840	AT3G24840	Sec14p-like phosphatidylinositol transfer family protein	NM_113396 // AT3G24840 // Sec14p-like phosphatidylinositol transfer family protein // --- // 822082 /// AT3G24840.1 // AT3G24840 // Sec14p-like phosphatidylinositol transfer family protein // --- // 822082	1.51817	6.26407	8.01964e-06
13481525	AT4G03820	AT4G03820	hypothetical protein	NM_202778 // AT4G03820 // hypothetical protein // --- // 825687 /// AT4G03820.2 // AT4G03820 // hypothetical protein // --- // 825687 /// NM_116620 // AT4G03820 // hypothetical protein // --- // 825687 /// AT4G03820.1 // AT4G03820 // hypothetical protein // --- // 825687 /// BT033040 // AT4G03820 // hypothetical protein // --- // 825687	1.51597	5.68388	0.00135018
13472687	AT4G24010 AT4G24015	CSLG1	cellulose synthase-like protein G1	NM_118533 // CSLG1 // cellulose synthase-like protein G1 // --- // 828501 /// AT4G24010.1 // CSLG1 // cellulose synthase-like protein G1 // --- // 828501 /// AT4G24015.1 // AT4G24015 // RING-H2 zinc finger protein RHA4a // --- // 2745724 /// AK220630 // CSLG1 // cellulose synthase-like protein G1 // --- // 828501	1.51143	5.24825	0.0118163
13369385	AT1G17850 AT1G17840	AT1G17850	rhodanese homology domain-containing protein	NM_001198096 // AT1G17850 // rhodanese homology domain-containing protein // --- // 838364 /// AT1G17850.2 // AT1G17850 // rhodanese homology domain-containing protein // --- // 838364 /// NM_101648 // AT1G17850 // rhodanese homology domain-containing protein // --- // 838364 /// AT1G17850.1 // AT1G17850 // rhodanese homology domain-containing protein // --- // 838364 /// NM_101647 // WBC11 // AB…	-1.50938	6.15377	0.000123139
13520906	AT5G01600	FER1	ferritin heavy chain	NM_120238 // FER1 // ferritin heavy chain // --- // 831720 /// AT5G01600.1 // FER1 // ferritin heavy chain // --- // 831720 /// AF412065 // FER1 // ferritin heavy chain // --- // 831720	1.50933	9.42657	0.00134195
13478537	AT4G36900	RAP2.10	ethylene-responsive transcription factor RAP2-10	NM_119854 // RAP2.10 // ethylene-responsive transcription factor RAP2-10 // --- // 829843 /// AT4G36900.1 // RAP2.10 // ethylene-responsive transcription factor RAP2-10 // --- // 829843 /// BT020302 // RAP2.10 // ethylene-responsive transcription factor RAP2-10 // --- // 829843	1.50926	6.38445	0.00145669
13521349	AT5G02830 AT5G02820	AT5G02830	pentatricopeptide repeat-containing protein	NM_120361 // AT5G02830 // pentatricopeptide repeat-containing protein // --- // 831772 /// AT5G02830.1 // AT5G02830 // pentatricopeptide repeat-containing protein // --- // 831772 /// NM_120360 // RHL2 // DNA topoisomerase 6 subunit A // --- // 831314 /// AT5G02820.1 // RHL2 // DNA topoisomerase 6 subunit A // --- // 831314	-1.50853	7.06626	0.000122439
13384349		NA	NA	---	1.50821	4.62047	0.000145249
13403570	AT2G41100	TCH3	calmodulin-like protein 12	NM_001036446 // TCH3 // calmodulin-like protein 12 // --- // 818709 /// AT2G41100.3 // TCH3 // calmodulin-like protein 12 // --- // 818709 /// NM_001202794 // TCH3 // calmodulin-like protein 12 // --- // 818709 /// AT2G41100.4 // TCH3 // calmodulin-like protein 12 // --- // 818709 /// NM_129675 // TCH3 // calmodulin-like protein 12 // --- // 818709 /// AT2G41100.1 // TCH3 // calmodulin-like prote…	-1.50767	9.32332	0.0100923
13418152	AT2G37450	AT2G37450	nodulin MtN21 /EamA-like transporter -protein	NM_129300 // AT2G37450 // nodulin MtN21 /EamA-like transporter -protein // --- // 818322 /// NM_001084547 // AT2G37450 // nodulin MtN21 /EamA-like transporter -protein // --- // 818322 /// AT2G37450.2 // AT2G37450 // nodulin MtN21 /EamA-like transporter -protein // --- // 818322 /// AT2G37450.1 // AT2G37450 // nodulin MtN21 /EamA-like transporter -protein // --- // 818322 /// AY044325 // AT2G3745…	-1.50419	6.93395	0.00202893
13531027	AT5G25840	AT5G25840	hypothetical protein	NM_122485 // AT5G25840 // hypothetical protein // --- // 832653 /// AT5G25840.1 // AT5G25840 // hypothetical protein // --- // 832653 /// AK119014 // AT5G25840 // hypothetical protein // --- // 832653	-1.50315	8.46971	1.21773e-05
13339743	AT1G13740	AFP2	Ninja-family protein AFP2	NM_101242 // AFP2 // Ninja-family protein AFP2 // --- // 837934 /// AT1G13740.1 // AFP2 // Ninja-family protein AFP2 // --- // 837934 /// BT024887 // AFP2 // Ninja-family protein AFP2 // --- // 837934	1.50288	5.7267	0.000112557
13460500	AT3G55840 AT3G55830	AT3G55840	Hs1pro-1 protein	NM_115442 // AT3G55840 // Hs1pro-1 protein // --- // 824750 /// AT3G55840.1 // AT3G55840 // Hs1pro-1 protein // --- // 824750 /// NM_115441 // EPC1 // nucleotide-diphospho-sugar transferase-like protein // --- // 824749 /// AT3G55830.1 // EPC1 // nucleotide-diphospho-sugar transferase-like protein // --- // 824749 /// AY034950 // AT3G55840 // Hs1pro-1 protein // --- // 824750	1.50207	5.94232	0.000436482
13490553	AT4G27730	OPT6	oligopeptide transporter 6	NM_118912 // OPT6 // oligopeptide transporter 6 // --- // 828887 /// AT4G27730.1 // OPT6 // oligopeptide transporter 6 // --- // 828887 /// AY142525 // OPT6 // oligopeptide transporter 6 // --- // 828887	-1.50198	5.80777	0.000987487
13437325	AT3G49120	PRXCB	peroxidase 34	NM_114771 // PRXCB // peroxidase 34 // --- // 824073 /// AT3G49120.1 // PRXCB // peroxidase 34 // --- // 824073 /// AF419569 // PRXCB // peroxidase 34 // --- // 824073	1.5002	8.25775	0.00128142
13354139	AT1G61667	AT1G61667	hypothetical protein	NM_104848 // AT1G61667 // hypothetical protein // --- // 842463 /// AT1G61667.1 // AT1G61667 // hypothetical protein // --- // 842463 /// BT029343 // AT1G61667 // hypothetical protein // --- // 842463	1.49854	4.26553	0.0010485
13488114	AT4G22590 AT4G22592	AT4G22590	haloacid dehalogenase-like hydrolase domain-containing protein	NM_118385 // AT4G22590 // haloacid dehalogenase-like hydrolase domain-containing protein // --- // 828355 /// AT4G22590.1 // AT4G22590 // haloacid dehalogenase-like hydrolase domain-containing protein // --- // 828355 /// AT4G22592.1 // CPuORF27 // uncharacerized protein // --- // 6240752 /// NM_001125559 // CPuORF27 // uncharacerized protein // --- // 6240752 /// AK316702 // AT4G22590 // haloaci…	1.49609	7.81032	7.47688e-05
13415722	AT2G31990	AT2G31990	exostosin-like protein	NM_128759 // AT2G31990 // exostosin-like protein // --- // 817758 /// AT2G31990.1 // AT2G31990 // exostosin-like protein // --- // 817758 /// BT015812 // AT2G31990 // exostosin-like protein // --- // 817758	1.49481	6.97372	0.00633155
13371488	AT1G23080	PIN7	auxin efflux carrier component 7	NM_102156 // PIN7 // auxin efflux carrier component 7 // --- // 838916 /// AT1G23080.2 // PIN7 // auxin efflux carrier component 7 // --- // 838916 /// NM_001084115 // PIN7 // auxin efflux carrier component 7 // --- // 838916 /// NM_179369 // PIN7 // auxin efflux carrier component 7 // --- // 838916 /// AT1G23080.1 // PIN7 // auxin efflux carrier component 7 // --- // 838916 /// AT1G23080.3 // PI…	-1.49412	7.44073	0.00474172
13377449	AT1G49600	RBP47A	RNA-binding protein 47A	NM_103848 // RBP47A // RNA-binding protein 47A // --- // 841384 /// AT1G49600.1 // RBP47A // RNA-binding protein 47A // --- // 841384	-1.49372	8.12778	0.00526505
13356757	AT1G68840	RAV2	AP2/ERF and B3 domain-containing transcription factor RAV2	NM_105558 // RAV2 // AP2/ERF and B3 domain-containing transcription factor RAV2 // --- // 843216 /// NM_001198423 // RAV2 // AP2/ERF and B3 domain-containing transcription factor RAV2 // --- // 843216 /// AT1G68840.2 // RAV2 // AP2/ERF and B3 domain-containing transcription factor RAV2 // --- // 843216 /// AT1G68840.1 // RAV2 // AP2/ERF and B3 domain-containing transcription factor RAV2 // --- //…	-1.49321	4.12355	0.0115084
13424792	AT3G05730	AT3G05730	defensin-like protein 205	NM_111447 // AT3G05730 // defensin-like protein 205 // --- // 819742 /// AT3G05730.1 // AT3G05730 // defensin-like protein 205 // --- // 819742 /// AK117841 // AT3G05730 // defensin-like protein 205 // --- // 819742	-1.49296	5.11801	0.00222027
13408939	AT2G14880	AT2G14880	SWIB/MDM2 domain-containing protein	NM_127052 // AT2G14880 // SWIB/MDM2 domain-containing protein // --- // 815977 /// AT2G14880.1 // AT2G14880 // SWIB/MDM2 domain-containing protein // --- // 815977 /// AF370580 // AT2G14880 // SWIB/MDM2 domain-containing protein // --- // 815977	-1.49183	6.3295	0.00442896
13433545	AT3G26490	AT3G26490	Phototropic-responsive NPH3 family protein	NM_113556 // AT3G26490 // Phototropic-responsive NPH3 family protein // --- // 822256 /// AT3G26490.1 // AT3G26490 // Phototropic-responsive NPH3 family protein // --- // 822256	-1.48744	5.01064	6.35752e-06
13537507	AT5G49630	AAP6	amino acid permease 6	NM_124341 // AAP6 // amino acid permease 6 // --- // 835025 /// AT5G49630.1 // AAP6 // amino acid permease 6 // --- // 835025 /// AK229102 // AAP6 // amino acid permease 6 // --- // 835025	-1.48066	9.00155	0.000113269
13510489	AT5G44565	AT5G44565	hypothetical protein	NM_203153 // AT5G44565 // hypothetical protein // --- // 2746190 /// AT5G44565.1 // AT5G44565 // hypothetical protein // --- // 2746190 /// BT026395 // AT5G44565 // hypothetical protein // --- // 2746190	1.47993	4.86069	0.00287258
13535475	AT5G44670	AT5G44670	hypothetical protein	NM_123834 // AT5G44670 // hypothetical protein // --- // 834496 /// AT5G44670.1 // AT5G44670 // hypothetical protein // --- // 834496 /// AF361577 // AT5G44670 // hypothetical protein // --- // 834496	1.47907	5.63864	0.000414174
13357140	AT1G69720	HO3	heme oxygenase 3	NM_001124102 // HO3 // heme oxygenase 3 // --- // 843308 /// NM_105640 // HO3 // heme oxygenase 3 // --- // 843308 /// AT1G69720.1 // HO3 // heme oxygenase 3 // --- // 843308 /// AT1G69720.2 // HO3 // heme oxygenase 3 // --- // 843308	1.47903	5.07191	6.21347e-05
13416924	AT2G34720	NF-YA4	nuclear transcription factor Y subunit A-4	NM_179904 // NF-YA4 // nuclear transcription factor Y subunit A-4 // --- // 818037 /// AT2G34720.1 // NF-YA4 // nuclear transcription factor Y subunit A-4 // --- // 818037 /// AY072414 // NF-YA4 // nuclear transcription factor Y subunit A-4 // --- // 818037	1.47805	5.86687	6.12384e-05
13393571	AT2G16990	AT2G16990	major facilitator protein	NM_127252 // AT2G16990 // major facilitator protein // --- // 816202 /// AT2G16990.1 // AT2G16990 // major facilitator protein // --- // 816202 /// NM_001036283 // AT2G16990 // major facilitator protein // --- // 816202 /// AT2G16990.2 // AT2G16990 // major facilitator protein // --- // 816202	1.47568	6.01571	0.00246585
13459639	AT3G53850	AT3G53850	hypothetical protein	NM_115245 // AT3G53850 // hypothetical protein // --- // 824552 /// AT3G53850.1 // AT3G53850 // hypothetical protein // --- // 824552 /// AF412058 // AT3G53850 // hypothetical protein // --- // 824552	-1.47522	5.64129	1.70381e-05
13341238	AT1G17200	AT1G17200	UPF0497 membrane protein	NM_101581 // AT1G17200 // UPF0497 membrane protein // --- // 838291 /// AT1G17200.1 // AT1G17200 // UPF0497 membrane protein // --- // 838291 /// NM_001198091 // AT1G17200 // UPF0497 membrane protein // --- // 838291 /// AT1G17200.2 // AT1G17200 // UPF0497 membrane protein // --- // 838291 /// AY150408 // AT1G17200 // UPF0497 membrane protein // --- // 838291	-1.47477	8.31594	0.0100527
13449256	AT3G14067	AT3G14067	Subtilase family protein	NM_112261 // AT3G14067 // Subtilase family protein // --- // 820621 /// AT3G14067.1 // AT3G14067 // Subtilase family protein // --- // 820621 /// AK229057 // AT3G14067 // Subtilase family protein // --- // 820621	1.47448	8.13855	0.000200682
13351947	AT1G54120	AT1G54120	hypothetical protein	NM_104290 // AT1G54120 // hypothetical protein // --- // 841852 /// AT1G54120.1 // AT1G54120 // hypothetical protein // --- // 841852 /// AY034903 // AT1G54120 // hypothetical protein // --- // 841852	1.47408	5.33611	7.01236e-05
13341705	AT1G18400	BEE1	transcription factor BEE 1	NM_101698 // BEE1 // transcription factor BEE 1 // --- // 838421 /// AT1G18400.1 // BEE1 // transcription factor BEE 1 // --- // 838421 /// AK117269 // BEE1 // transcription factor BEE 1 // --- // 838421	-1.47405	5.95872	0.00543469
13485105	AT4G15765	AT4G15765	FAD/NAD(P)-binding oxidoreductase family protein	NM_148336 // AT4G15765 // FAD/NAD(P)-binding oxidoreductase family protein // --- // 827256 /// AT4G15765.1 // AT4G15765 // FAD/NAD(P)-binding oxidoreductase family protein // --- // 827256	1.47022	6.52424	0.0256149
13514647	AT5G53760	MLO11	MLO-like protein 11	NM_124755 // MLO11 // MLO-like protein 11 // --- // 835457 /// AT5G53760.1 // MLO11 // MLO-like protein 11 // --- // 835457 /// NM_001036993 // MLO11 // MLO-like protein 11 // --- // 835457 /// AT5G53760.2 // MLO11 // MLO-like protein 11 // --- // 835457 /// AY057502 // MLO11 // MLO-like protein 11 // --- // 835457	1.46454	6.26782	0.00663598
13475750	AT4G30960	SIP3	CBL-interacting serine/threonine-protein kinase 6	NM_119244 // SIP3 // CBL-interacting serine/threonine-protein kinase 6 // --- // 829221 /// AT4G30960.1 // SIP3 // CBL-interacting serine/threonine-protein kinase 6 // --- // 829221 /// AF285106 // SIP3 // CBL-interacting serine/threonine-protein kinase 6 // --- // 829221 /// AK228220 // DGD2 // digalactosyldiacylglycerol synthase 2 // --- // 827960	1.46361	9.10709	0.00023446
13543726	AT5G65300	AT5G65300	hypothetical protein	NM_125928 // AT5G65300 // hypothetical protein // --- // 836655 /// AT5G65300.1 // AT5G65300 // hypothetical protein // --- // 836655 /// AF370180 // AT5G65300 // hypothetical protein // --- // 836655	1.46205	3.98284	0.0165794
13523895	AT5G09620	AT5G09620	octicosapeptide/Phox/Bem1p domain-containing protein	NM_120999 // AT5G09620 // octicosapeptide/Phox/Bem1p domain-containing protein // --- // 830821 /// AT5G09620.1 // AT5G09620 // octicosapeptide/Phox/Bem1p domain-containing protein // --- // 830821	1.46137	7.53278	0.000115552
13352244	AT1G54820	AT1G54820	protein kinase domain-containing protein	NM_104355 // AT1G54820 // protein kinase domain-containing protein // --- // 841921 /// AT1G54820.1 // AT1G54820 // protein kinase domain-containing protein // --- // 841921	-1.4596	7.49634	0.00410904
13335789	AT1G04520	PDLP2	cysteine-rich repeat secretory protein 3	NM_100331 // PDLP2 // cysteine-rich repeat secretory protein 3 // --- // 839502 /// AT1G04520.1 // PDLP2 // cysteine-rich repeat secretory protein 3 // --- // 839502 /// BT010866 // PDLP2 // cysteine-rich repeat secretory protein 3 // --- // 839502	-1.45922	5.61463	0.00851422
13356629	AT1G68570	AT1G68570	putative nitrite transporter	NM_105528 // AT1G68570 // putative nitrite transporter // --- // 843186 /// AT1G68570.1 // AT1G68570 // putative nitrite transporter // --- // 843186 /// AK226963 // AT1G68570 // putative nitrite transporter // --- // 843186	1.45701	8.47571	0.00772437
13397722	AT2G27150 AT2G27160	AAO3	abscisic-aldehyde oxidase	NM_001084497 // AAO3 // abscisic-aldehyde oxidase // --- // 817257 /// NM_128273 // AAO3 // abscisic-aldehyde oxidase // --- // 817257 /// AT2G27150.1 // AAO3 // abscisic-aldehyde oxidase // --- // 817257 /// AT2G27150.2 // AAO3 // abscisic-aldehyde oxidase // --- // 817257 /// NM_001084498 // AT2G27160 // hypothetical protein // --- // 817258 /// AT2G27160.2 // AT2G27160 // hypothetical protein …	1.45671	6.81742	0.000294184
13527204	AT5G17000	AT5G17000	2-alkenal reductase	NM_121706 // AT5G17000 // 2-alkenal reductase // --- // 831563 /// AT5G17000.1 // AT5G17000 // 2-alkenal reductase // --- // 831563 /// AY058070 // AT5G17000 // 2-alkenal reductase // --- // 831563	1.45669	4.35445	0.00633155
13451862	AT3G20640	AT3G20640	transcription factor bHLH123	NM_112955 // AT3G20640 // transcription factor bHLH123 // --- // 821611 /// AT3G20640.1 // AT3G20640 // transcription factor bHLH123 // --- // 821611 /// AK118054 // AT3G20640 // transcription factor bHLH123 // --- // 821611	-1.45638	5.8173	0.00435549
13412220	AT2G24120	SCA3	DNA-directed RNA polymerase 3	NM_201796 // SCA3 // DNA-directed RNA polymerase 3 // --- // 816946 /// AT2G24120.2 // SCA3 // DNA-directed RNA polymerase 3 // --- // 816946 /// NM_127973 // SCA3 // DNA-directed RNA polymerase 3 // --- // 816946 /// AT2G24120.1 // SCA3 // DNA-directed RNA polymerase 3 // --- // 816946 /// AK229652 // SCA3 // DNA-directed RNA polymerase 3 // --- // 816946	-1.4556	6.95463	0.00750885
13531628	AT5G27930	AT5G27930	putative protein phosphatase 2C 73	NM_122675 // AT5G27930 // putative protein phosphatase 2C 73 // --- // 832860 /// AT5G27930.2 // AT5G27930 // putative protein phosphatase 2C 73 // --- // 832860 /// NM_180755 // AT5G27930 // putative protein phosphatase 2C 73 // --- // 832860 /// AT5G27930.1 // AT5G27930 // putative protein phosphatase 2C 73 // --- // 832860 /// AK228402 // AT5G27930 // putative protein phosphatase 2C 73 // --- …	1.45513	7.3298	0.000491169
13449092	AT3G13730	CYP90D1	3-epi-6-deoxocathasterone 23-monooxygenase	NM_112223 // CYP90D1 // 3-epi-6-deoxocathasterone 23-monooxygenase // --- // 820582 /// AT3G13730.1 // CYP90D1 // 3-epi-6-deoxocathasterone 23-monooxygenase // --- // 820582 /// BT004084 // CYP90D1 // 3-epi-6-deoxocathasterone 23-monooxygenase // --- // 820582	-1.45418	6.05882	0.00406868
13428169	AT3G14595	AT3G14595	ribosomal protein L18ae family protein	NM_112320 // AT3G14595 // ribosomal protein L18ae family protein // --- // 820686 /// AT3G14595.1 // AT3G14595 // ribosomal protein L18ae family protein // --- // 820686 /// BT025601 // AT3G14595 // ribosomal protein L18ae family protein // --- // 820686	1.45378	7.96194	0.00144185
13347342	AT1G33110	AT1G33110	MATE efflux family protein	NM_001036056 // AT1G33110 // MATE efflux family protein // --- // 840207 /// AT1G33110.2 // AT1G33110 // MATE efflux family protein // --- // 840207 /// NM_103045 // AT1G33110 // MATE efflux family protein // --- // 840207 /// AT1G33110.1 // AT1G33110 // MATE efflux family protein // --- // 840207 /// AY062756 // AT1G33110 // MATE efflux family protein // --- // 840207	1.45365	6.91765	0.0194832
13450695	AT3G17800	AT3G17800	hypothetical protein	NM_112661 // AT3G17800 // hypothetical protein // --- // 821048 /// NM_001084704 // AT3G17800 // hypothetical protein // --- // 821048 /// AT3G17800.1 // AT3G17800 // hypothetical protein // --- // 821048 /// AT3G17800.2 // AT3G17800 // hypothetical protein // --- // 821048 /// AY099554 // AT3G17800 // hypothetical protein // --- // 821048	1.45149	8.57461	0.00337593
13363098	AT1G04240	SHY2	auxin-responsive protein IAA3	NM_100305 // SHY2 // auxin-responsive protein IAA3 // --- // 839570 /// AT1G04240.1 // SHY2 // auxin-responsive protein IAA3 // --- // 839570 /// U18406 // SHY2 // auxin-responsive protein IAA3 // --- // 839570	1.45068	4.7297	0.00284732
13538751	AT5G52660	AT5G52660	myb family transcription factor	NM_180846 // AT5G52660 // myb family transcription factor // --- // 835343 /// NM_124644 // AT5G52660 // myb family transcription factor // --- // 835343 /// AT5G52660.1 // AT5G52660 // myb family transcription factor // --- // 835343 /// AT5G52660.2 // AT5G52660 // myb family transcription factor // --- // 835343 /// BT002002 // AT5G52660 // myb family transcription factor // --- // 835343	1.44858	7.86351	4.20018e-05
13382260	AT1G62300	WRKY6	WRKY transcription factor 6	NM_104910 // WRKY6 // WRKY transcription factor 6 // --- // 842527 /// AT1G62300.1 // WRKY6 // WRKY transcription factor 6 // --- // 842527 /// AF331712 // WRKY6 // WRKY transcription factor 6 // --- // 842527	1.4483	8.11577	0.00340313
13463951	AT4G00360	CYP86A2	cytochrome P450 86A2	NM_116260 // CYP86A2 // cytochrome P450 86A2 // --- // 828019 /// AT4G00360.1 // CYP86A2 // cytochrome P450 86A2 // --- // 828019	1.4479	8.49107	7.85452e-05
13470041	AT4G17650	AT4G17650	Polyketide cyclase / dehydrase and lipid transport protein	NM_117873 // AT4G17650 // Polyketide cyclase / dehydrase and lipid transport protein // --- // 827485 /// AT4G17650.1 // AT4G17650 // Polyketide cyclase / dehydrase and lipid transport protein // --- // 827485	1.44637	9.22849	3.47457e-05
13508920	AT5G40850	UPM1	urophorphyrin methylase 1	NM_123450 // UPM1 // urophorphyrin methylase 1 // --- // 834085 /// NM_001203515 // UPM1 // urophorphyrin methylase 1 // --- // 834085 /// AT5G40850.1 // UPM1 // urophorphyrin methylase 1 // --- // 834085 /// AT5G40850.2 // UPM1 // urophorphyrin methylase 1 // --- // 834085 /// AY079029 // UPM1 // urophorphyrin methylase 1 // --- // 834085	-1.44425	8.21817	0.00168334
13486345	AT4G18010	5PTASE2	Type I inositol-1,4,5-trisphosphate 5-phosphatase 2	NM_117911 // 5PTASE2 // Type I inositol-1,4,5-trisphosphate 5-phosphatase 2 // --- // 827526 /// AT4G18010.1 // 5PTASE2 // Type I inositol-1,4,5-trisphosphate 5-phosphatase 2 // --- // 827526 /// NM_179071 // 5PTASE2 // Type I inositol-1,4,5-trisphosphate 5-phosphatase 2 // --- // 827526 /// AT4G18010.2 // 5PTASE2 // Type I inositol-1,4,5-trisphosphate 5-phosphatase 2 // --- // 827526	1.44138	7.45967	0.00266588
13525817	AT5G13880	AT5G13880	hypothetical protein	NM_121391 // AT5G13880 // hypothetical protein // --- // 831235 /// AT5G13880.1 // AT5G13880 // hypothetical protein // --- // 831235	1.44038	6.68923	0.0108536
13536597	AT5G47560	TDT	tonoplast dicarboxylate transporter	NM_124129 // TDT // tonoplast dicarboxylate transporter // --- // 834806 /// AT5G47560.1 // TDT // tonoplast dicarboxylate transporter // --- // 834806 /// AY072145 // TDT // tonoplast dicarboxylate transporter // --- // 834806	1.44015	9.38056	0.00120964
13463594	AT3G63210	MARD1	hypothetical protein	NM_116186 // MARD1 // hypothetical protein // --- // 825496 /// AT3G63210.1 // MARD1 // hypothetical protein // --- // 825496 /// AY065175 // MARD1 // hypothetical protein // --- // 825496	1.4395	8.73627	0.00157664
13467786	AT4G12390	PME1	pectin methylesterase inhibitor 1	NM_117309 // PME1 // pectin methylesterase inhibitor 1 // --- // 826848 /// AT4G12390.1 // PME1 // pectin methylesterase inhibitor 1 // --- // 826848 /// AY054507 // PME1 // pectin methylesterase inhibitor 1 // --- // 826848	-1.43825	4.81353	9.09855e-05
13475395	AT4G29950	AT4G29950	RabGAP/TBC domain-containing protein	NM_119141 // AT4G29950 // RabGAP/TBC domain-containing protein // --- // 829118 /// NM_202909 // AT4G29950 // RabGAP/TBC domain-containing protein // --- // 829118 /// AT4G29950.1 // AT4G29950 // RabGAP/TBC domain-containing protein // --- // 829118 /// AT4G29950.2 // AT4G29950 // RabGAP/TBC domain-containing protein // --- // 829118 /// AY074278 // AT4G29950 // RabGAP/TBC domain-containing prote…	1.43769	7.97874	0.000564153
13336933	AT1G07370	PCNA1	proliferating cellular nuclear antigen 1	NM_100611 // PCNA1 // proliferating cellular nuclear antigen 1 // --- // 837249 /// AT1G07370.1 // PCNA1 // proliferating cellular nuclear antigen 1 // --- // 837249 /// AF462821 // PCNA1 // proliferating cellular nuclear antigen 1 // --- // 837249	-1.43347	6.81348	0.0323135
13440984	AT3G58620	TTL4	tetratricopetide-repeat thioredoxin-like 4 protein	NM_115724 // TTL4 // tetratricopetide-repeat thioredoxin-like 4 protein // --- // 825031 /// AT3G58620.1 // TTL4 // tetratricopetide-repeat thioredoxin-like 4 protein // --- // 825031 /// BT003919 // TTL4 // tetratricopetide-repeat thioredoxin-like 4 protein // --- // 825031	1.43328	6.39841	0.00299997
13526218	AT5G14640	SK13	Shaggy-related protein kinase epsilon	NM_121468 // SK13 // Shaggy-related protein kinase epsilon // --- // 831316 /// AT5G14640.1 // SK13 // Shaggy-related protein kinase epsilon // --- // 831316 /// AY065043 // SK13 // Shaggy-related protein kinase epsilon // --- // 831316	1.43195	8.91472	0.000286804
13391858		NA	NA	---	1.43022	5.56095	0.0314485
13366036	AT1G10140	AT1G10140	hypothetical protein	NM_100888 // AT1G10140 // hypothetical protein // --- // 837551 /// AT1G10140.1 // AT1G10140 // hypothetical protein // --- // 837551 /// BT025763 // AT1G10140 // hypothetical protein // --- // 837551	1.42957	6.35192	0.0140932
13472490	AT4G23630	BTI1	reticulon-like protein B1	NM_118494 // BTI1 // reticulon-like protein B1 // --- // 828463 /// AT4G23630.1 // BTI1 // reticulon-like protein B1 // --- // 828463 /// AY050321 // BTI1 // reticulon-like protein B1 // --- // 828463	1.42923	7.96502	2.3158e-05
13398059	AT2G28120	AT2G28120	major facilitator protein	NM_128372 // AT2G28120 // major facilitator protein // --- // 817358 /// AT2G28120.1 // AT2G28120 // major facilitator protein // --- // 817358 /// AY057618 // AT2G28120 // major facilitator protein // --- // 817358	1.428	7.44391	0.0034296
13415477	AT2G31570 AT2G31560	GPX2	glutathione peroxidase	NM_128714 // GPX2 // glutathione peroxidase // --- // 817715 /// AT2G31570.1 // GPX2 // glutathione peroxidase // --- // 817715 /// NM_179838 // AT2G31560 // hypothetical protein // --- // 817714 /// AT2G31560.1 // AT2G31560 // hypothetical protein // --- // 817714 /// AY058187 // GPX2 // glutathione peroxidase // --- // 817715	1.42724	8.97638	0.00341435
13384904	AT1G68400	AT1G68400	leucine-rich repeat transmembrane protein kinase family protein	NM_105511 // AT1G68400 // leucine-rich repeat transmembrane protein kinase family protein // --- // 843169 /// AT1G68400.1 // AT1G68400 // leucine-rich repeat transmembrane protein kinase family protein // --- // 843169	-1.42702	6.23879	0.000242724
13349820	AT1G49010	AT1G49010	myb/SANT-like DNA-binding domain-containing protein	NM_103794 // AT1G49010 // myb/SANT-like DNA-binding domain-containing protein // --- // 841324 /// AT1G49010.1 // AT1G49010 // myb/SANT-like DNA-binding domain-containing protein // --- // 841324 /// AY519528 // AT1G49010 // myb/SANT-like DNA-binding domain-containing protein // --- // 841324	-1.42513	5.91843	3.89266e-05
13361566	AT1G80560	IMD2	3-isopropylmalate dehydrogenase 2	NM_106704 // IMD2 // 3-isopropylmalate dehydrogenase 2 // --- // 844395 /// AT1G80560.1 // IMD2 // 3-isopropylmalate dehydrogenase 2 // --- // 844395	-1.42497	6.3314	5.06243e-05
13452538	AT3G22210	AT3G22210	hypothetical protein	NM_113118 // AT3G22210 // hypothetical protein // --- // 821785 /// AT3G22210.1 // AT3G22210 // hypothetical protein // --- // 821785 /// BT024523 // AT3G22210 // hypothetical protein // --- // 821785	-1.42402	7.25948	5.44361e-05
13490600	AT4G27840	AT4G27840	SNARE-like family protein	NM_118922 // AT4G27840 // SNARE-like family protein // --- // 828897 /// AT4G27840.1 // AT4G27840 // SNARE-like family protein // --- // 828897 /// AY069904 // AT4G27840 // SNARE-like family protein // --- // 828897	1.4239	5.49658	0.00029706
13470543	AT4G18830	OFP5	ovate family protein 5	NM_117999 // OFP5 // ovate family protein 5 // --- // 827617 /// AT4G18830.1 // OFP5 // ovate family protein 5 // --- // 827617 /// AY063996 // OFP5 // ovate family protein 5 // --- // 827617	1.4229	5.18242	0.00324885
13446871	AT3G09390	MT2A	metallothionein 2A	NM_111773 // MT2A // metallothionein 2A // --- // 820098 /// AT3G09390.1 // MT2A // metallothionein 2A // --- // 820098 /// U15108 // MT2A // metallothionein 2A // --- // 820098	1.42172	9.2771	0.00628222
13354928	AT1G64060	RBOH F	respiratory burst oxidase	NM_105079 // RBOH F // respiratory burst oxidase // --- // 842710 /// AT1G64060.1 // RBOH F // respiratory burst oxidase // --- // 842710 /// AF015301 // RBOH F // respiratory burst oxidase // --- // 842710	1.42166	6.92842	9.09619e-05
13379373	AT1G54160 AT1G54150	NF-YA5	nuclear transcription factor Y subunit A-5	NM_104294 // NF-YA5 // nuclear transcription factor Y subunit A-5 // --- // 841856 /// AT1G54160.1 // NF-YA5 // nuclear transcription factor Y subunit A-5 // --- // 841856 /// NM_104293 // AT1G54150 // E3 ubiquitin ligase-like protein // --- // 841855 /// AT1G54150.1 // AT1G54150 // E3 ubiquitin ligase-like protein // --- // 841855 /// AF386957 // NF-YA5 // nuclear transcription factor Y subunit …	1.41956	6.72745	0.0040064
13539720	AT5G55400	AT5G55400	putative fimbrin-like protein 3	NM_124922 // AT5G55400 // putative fimbrin-like protein 3 // --- // 835633 /// AT5G55400.1 // AT5G55400 // putative fimbrin-like protein 3 // --- // 835633	1.41928	7.11887	7.73789e-05
13352473	AT1G55265	AT1G55265	hypothetical protein	NM_104401 // AT1G55265 // hypothetical protein // --- // 841971 /// AT1G55265.1 // AT1G55265 // hypothetical protein // --- // 841971 /// BT025768 // AT1G55265 // hypothetical protein // --- // 841971	1.41858	9.23361	0.0114998
13335243	AT1G03220	AT1G03220	aspartyl protease-like protein	NM_100204 // AT1G03220 // aspartyl protease-like protein // --- // 838517 /// AT1G03220.1 // AT1G03220 // aspartyl protease-like protein // --- // 838517 /// AY035026 // AT1G03220 // aspartyl protease-like protein // --- // 838517	1.41854	2.42609	0.00800763
13450449	AT3G17170	RFC3	Translation elongation factor EF1B/ribosomal protein S6 family protein	NM_112593 // RFC3 // Translation elongation factor EF1B/ribosomal protein S6 family protein // --- // 820974 /// AT3G17170.1 // RFC3 // Translation elongation factor EF1B/ribosomal protein S6 family protein // --- // 820974 /// AB057424 // RFC3 // Translation elongation factor EF1B/ribosomal protein S6 family protein // --- // 820974	-1.41805	6.59464	0.00643384
13502893	AT5G18130	AT5G18130	hypothetical protein	NM_203067 // AT5G18130 // hypothetical protein // --- // 831931 /// NM_121818 // AT5G18130 // hypothetical protein // --- // 831931 /// AT5G18130.2 // AT5G18130 // hypothetical protein // --- // 831931 /// AT5G18130.1 // AT5G18130 // hypothetical protein // --- // 831931 /// AY040025 // AT5G18130 // hypothetical protein // --- // 831931	1.41756	6.65813	0.0203957
13366147	AT1G10410	AT1G10410	hypothetical protein	NM_100916 // AT1G10410 // hypothetical protein // --- // 837581 /// AT1G10410.1 // AT1G10410 // hypothetical protein // --- // 837581 /// AY094392 // AT1G10410 // hypothetical protein // --- // 837581	1.41712	9.46393	8.45543e-05
13428562	AT3G15350	AT3G15350	Core-2/I-branching beta-1,6-N-acetylglucosaminyltransferase family protein	NM_202590 // AT3G15350 // Core-2/I-branching beta-1,6-N-acetylglucosaminyltransferase family protein // --- // 820766 /// AT3G15350.2 // AT3G15350 // Core-2/I-branching beta-1,6-N-acetylglucosaminyltransferase family protein // --- // 820766 /// NM_112398 // AT3G15350 // Core-2/I-branching beta-1,6-N-acetylglucosaminyltransferase family protein // --- // 820766 /// AT3G15350.1 // AT3G15350 // Cor…	1.41712	7.73325	0.000111543
13467403	AT4G11330	MPK5	mitogen-activated protein kinase 5	NM_117204 // MPK5 // mitogen-activated protein kinase 5 // --- // 826735 /// AT4G11330.1 // MPK5 // mitogen-activated protein kinase 5 // --- // 826735 /// AK176361 // MPK5 // mitogen-activated protein kinase 5 // --- // 826735	1.41232	8.17037	0.000292346
13496065	AT5G01210	AT5G01210	HXXXD-type acyl-transferase-like protein	NM_120199 // AT5G01210 // HXXXD-type acyl-transferase-like protein // --- // 831901 /// AT5G01210.1 // AT5G01210 // HXXXD-type acyl-transferase-like protein // --- // 831901 /// AK227159 // AT5G01210 // HXXXD-type acyl-transferase-like protein // --- // 831901	-1.41138	5.89846	0.00155674
13476917	AT4G33000	CBL10	calcineurin B-like protein 10	NM_001125633 // CBL10 // calcineurin B-like protein 10 // --- // 829437 /// AT4G33000.3 // CBL10 // calcineurin B-like protein 10 // --- // 829437 /// NM_179154 // CBL10 // calcineurin B-like protein 10 // --- // 829437 /// AT4G33000.2 // CBL10 // calcineurin B-like protein 10 // --- // 829437 /// NM_119454 // CBL10 // calcineurin B-like protein 10 // --- // 829437 /// AT4G33000.1 // CBL10 // cal…	-1.41095	6.80829	0.000194476
13458911	AT3G51960	BZIP24	basic leucine zipper 24	NM_180349 // BZIP24 // basic leucine zipper 24 // --- // 824359 /// NM_115055 // BZIP24 // basic leucine zipper 24 // --- // 824359 /// AT3G51960.1 // BZIP24 // basic leucine zipper 24 // --- // 824359 /// AT3G51960.2 // BZIP24 // basic leucine zipper 24 // --- // 824359 /// AK117629 // BZIP24 // basic leucine zipper 24 // --- // 824359	1.40581	6.60365	0.000123139
13504557	AT5G22640	emb1211	MORN (Membrane Occupation and Recognition Nexus) repeat-containing protein	NM_122170 // emb1211 // MORN (Membrane Occupation and Recognition Nexus) repeat-containing protein // --- // 832327 /// AT5G22640.1 // emb1211 // MORN (Membrane Occupation and Recognition Nexus) repeat-containing protein // --- // 832327 /// NM_001203438 // emb1211 // MORN (Membrane Occupation and Recognition Nexus) repeat-containing protein // --- // 832327 /// AT5G22640.2 // emb1211 // MORN (Me…	-1.40559	9.36321	0.00446245
13362485	AT1G02820	AT1G02820	late embryogenesis abundant 3-like protein	NM_100163 // AT1G02820 // late embryogenesis abundant 3-like protein // --- // 839304 /// AT1G02820.1 // AT1G02820 // late embryogenesis abundant 3-like protein // --- // 839304 /// AK176747 // AT1G02820 // late embryogenesis abundant 3-like protein // --- // 839304	1.4055	5.99775	0.000247206
13344684		NA	NA	---	1.40393	6.39881	0.00245179
13408491	AT2G10940	AT2G10940	bifunctional inhibitor/lipid-transfer protein/seed storage 2S albumin-like protein	NM_179618 // AT2G10940 // bifunctional inhibitor/lipid-transfer protein/seed storage 2S albumin-like protein // --- // 815558 /// AT2G10940.2 // AT2G10940 // bifunctional inhibitor/lipid-transfer protein/seed storage 2S albumin-like protein // --- // 815558 /// NM_126828 // AT2G10940 // bifunctional inhibitor/lipid-transfer protein/seed storage 2S albumin-like protein // --- // 815558 /// AT2G109…	-1.40316	4.82727	0.0062225
13413589	AT2G27040	AGO4	argonaute 4	NM_128262 // AGO4 // argonaute 4 // --- // 817246 /// NM_001202684 // AGO4 // argonaute 4 // --- // 817246 /// AT2G27040.1 // AGO4 // argonaute 4 // --- // 817246 /// AT2G27040.2 // AGO4 // argonaute 4 // --- // 817246 /// AY035081 // AGO4 // argonaute 4 // --- // 817246	-1.40312	7.17932	0.0010776
13400476	AT2G34170 AT2G34180	AT2G34170	hypothetical protein	NM_001161079 // AT2G34170 // hypothetical protein // --- // 817978 /// AT2G34170.2 // AT2G34170 // hypothetical protein // --- // 817978 /// NM_128968 // AT2G34170 // hypothetical protein // --- // 817978 /// AT2G34170.1 // AT2G34170 // hypothetical protein // --- // 817978 /// NM_128969 // CIPK13 // CBL-interacting serine/threonine-protein kinase 13 // --- // 817979 /// AT2G34180.1 // CIPK13 // …	-1.40289	7.37712	0.018106
13437511	AT3G49670	BAM2	receptor-like kinase BAM2	NM_114827 // BAM2 // receptor-like kinase BAM2 // --- // 824129 /// AT3G49670.1 // BAM2 // receptor-like kinase BAM2 // --- // 824129 /// AK228595 // BAM2 // receptor-like kinase BAM2 // --- // 824129	-1.40134	7.13053	0.00128598
13470255	AT4G18205	AT4G18205	putative purine permease 21	NM_001036587 // AT4G18205 // putative purine permease 21 // --- // 3770304 /// AT4G18205.1 // AT4G18205 // putative purine permease 21 // --- // 3770304 /// AY074546 // AT4G18205 // putative purine permease 21 // --- // 3770304	-1.39974	4.73113	0.0307278
13407216	AT2G02710	PLPB	protein TWIN LOV 1	NM_179597 // PLPB // protein TWIN LOV 1 // --- // 814800 /// AT2G02710.2 // PLPB // protein TWIN LOV 1 // --- // 814800 /// NM_126326 // PLPB // protein TWIN LOV 1 // --- // 814800 /// AT2G02710.1 // PLPB // protein TWIN LOV 1 // --- // 814800 /// NM_201672 // PLPB // protein TWIN LOV 1 // --- // 814800 /// AT2G02710.3 // PLPB // protein TWIN LOV 1 // --- // 814800 /// AB038798 // PLPB // protein…	1.39848	8.34689	0.00468858
13496253	AT5G01670	AT5G01670	putative aldose reductase	NM_120245 // AT5G01670 // putative aldose reductase // --- // 831701 /// NM_180419 // AT5G01670 // putative aldose reductase // --- // 831701 /// AT5G01670.1 // AT5G01670 // putative aldose reductase // --- // 831701 /// AT5G01670.2 // AT5G01670 // putative aldose reductase // --- // 831701 /// AK118010 // AT5G01670 // putative aldose reductase // --- // 831701	1.39837	8.12763	0.000746004
13511770	AT5G47640	NF-YB2	nuclear transcription factor Y subunit B-2	NM_124138 // NF-YB2 // nuclear transcription factor Y subunit B-2 // --- // 834815 /// AT5G47640.1 // NF-YB2 // nuclear transcription factor Y subunit B-2 // --- // 834815 /// AF385744 // NF-YB2 // nuclear transcription factor Y subunit B-2 // --- // 834815	1.39783	6.38868	0.000214203
13387433	AT1G74890	ARR15	two-component response regulator ARR15	NM_106147 // ARR15 // two-component response regulator ARR15 // --- // 843828 /// AT1G74890.1 // ARR15 // two-component response regulator ARR15 // --- // 843828 /// AF305720 // ARR15 // two-component response regulator ARR15 // --- // 843828	-1.39688	5.79319	0.0156223
13437014	AT3G48460	AT3G48460	GDSL esterase/lipase	NM_114705 // AT3G48460 // GDSL esterase/lipase // --- // 824005 /// AT3G48460.1 // AT3G48460 // GDSL esterase/lipase // --- // 824005 /// BT003839 // AT3G48460 // GDSL esterase/lipase // --- // 824005	1.39609	7.07152	0.00010996
13374121	AT1G30500	NF-YA7	nuclear transcription factor Y subunit A-7	NM_179402 // NF-YA7 // nuclear transcription factor Y subunit A-7 // --- // 839929 /// NM_102786 // NF-YA7 // nuclear transcription factor Y subunit A-7 // --- // 839929 /// AT1G30500.2 // NF-YA7 // nuclear transcription factor Y subunit A-7 // --- // 839929 /// AT1G30500.1 // NF-YA7 // nuclear transcription factor Y subunit A-7 // --- // 839929 /// BT004274 // NF-YA7 // nuclear transcription fac…	1.39543	6.62353	0.000196726
13454220	AT3G27030	AT3G27030	hypothetical protein	NM_113617 // AT3G27030 // hypothetical protein // --- // 822321 /// AT3G27030.1 // AT3G27030 // hypothetical protein // --- // 822321	-1.395	7.09407	0.00435549
13464098	AT4G00750	AT4G00750	putative methyltransferase PMT15	NM_116300 // AT4G00750 // putative methyltransferase PMT15 // --- // 825923 /// AT4G00750.1 // AT4G00750 // putative methyltransferase PMT15 // --- // 825923	1.3941	7.34849	0.000987487
13340917	AT1G16650	AT1G16650	hypothetical protein	NM_101526 // AT1G16650 // hypothetical protein // --- // 838234 /// AT1G16650.1 // AT1G16650 // hypothetical protein // --- // 838234 /// BT033025 // AT1G16650 // hypothetical protein // --- // 838234	-1.39391	6.99133	1.64192e-05
13483857	AT4G13180	AT4G13180	Rossmann-fold NAD(P)-binding domain-containing protein	NM_117387 // AT4G13180 // Rossmann-fold NAD(P)-binding domain-containing protein // --- // 826932 /// AT4G13180.1 // AT4G13180 // Rossmann-fold NAD(P)-binding domain-containing protein // --- // 826932 /// AF446363 // AT4G13180 // Rossmann-fold NAD(P)-binding domain-containing protein // --- // 826932	1.39386	6.84639	0.00702911
13379771	AT1G55330	AGP21	arabinogalactan protein 21	NM_104409 // AGP21 // arabinogalactan protein 21 // --- // 841979 /// AT1G55330.1 // AGP21 // arabinogalactan protein 21 // --- // 841979 /// AY093045 // AGP21 // arabinogalactan protein 21 // --- // 841979	1.39334	8.09357	0.0170658
13345312	AT1G27760	SAT32	Interferon-related developmental regulator domain-containing protein	NM_179384 // SAT32 // Interferon-related developmental regulator domain-containing protein // --- // 839669 /// AT1G27760.2 // SAT32 // Interferon-related developmental regulator domain-containing protein // --- // 839669 /// NM_202194 // SAT32 // Interferon-related developmental regulator domain-containing protein // --- // 839669 /// NM_102541 // SAT32 // Interferon-related developmental regula…	1.39281	9.11134	6.34837e-05
13458241	AT3G50340	AT3G50340	hypothetical protein	NM_114894 // AT3G50340 // hypothetical protein // --- // 824196 /// AT3G50340.1 // AT3G50340 // hypothetical protein // --- // 824196 /// BT004629 // AT3G50340 // hypothetical protein // --- // 824196	-1.39209	6.73108	0.000538289
13493399	AT4G34220	AT4G34220	receptor protein kinase-like protein	NM_119586 // AT4G34220 // receptor protein kinase-like protein // --- // 829571 /// AT4G34220.1 // AT4G34220 // receptor protein kinase-like protein // --- // 829571 /// AY035109 // AT4G34220 // receptor protein kinase-like protein // --- // 829571	-1.39068	8.33531	0.0165193
13403837	AT2G41540	GPDHC1	6-phosphogluconate dehydrogenase-like protein	NM_180021 // GPDHC1 // 6-phosphogluconate dehydrogenase-like protein // --- // 818752 /// AT2G41540.2 // GPDHC1 // 6-phosphogluconate dehydrogenase-like protein // --- // 818752 /// NM_001036448 // GPDHC1 // 6-phosphogluconate dehydrogenase-like protein // --- // 818752 /// AT2G41540.3 // GPDHC1 // 6-phosphogluconate dehydrogenase-like protein // --- // 818752 /// NM_129717 // GPDHC1 // 6-phospho…	1.39016	6.06224	3.89266e-05
13373489	AT1G28960	NUDX15	nudix hydrolase 15	NM_102640 // NUDX15 // nudix hydrolase 15 // --- // 839773 /// AT1G28960.1 // NUDX15 // nudix hydrolase 15 // --- // 839773 /// NM_001036027 // NUDX15 // nudix hydrolase 15 // --- // 839773 /// AT1G28960.5 // NUDX15 // nudix hydrolase 15 // --- // 839773 /// NM_179393 // NUDX15 // nudix hydrolase 15 // --- // 839773 /// AT1G28960.2 // NUDX15 // nudix hydrolase 15 // --- // 839773 /// NM_179394 //…	1.38978	7.82985	0.000538289
13388329	AT1G76955	AT1G76955	hypothetical protein	NM_202430 // AT1G76955 // hypothetical protein // --- // 2745854 /// AT1G76955.1 // AT1G76955 // hypothetical protein // --- // 2745854 /// BT026401 // AT1G76955 // hypothetical protein // --- // 2745854	1.38862	6.07592	0.0145231
13493961	AT4G35790	PLDDELTA	phospholipase D delta	NM_179171 // PLDDELTA // phospholipase D delta // --- // 829733 /// AT4G35790.3 // PLDDELTA // phospholipase D delta // --- // 829733 /// NM_119745 // PLDDELTA // phospholipase D delta // --- // 829733 /// AT4G35790.1 // PLDDELTA // phospholipase D delta // --- // 829733 /// NM_179170 // PLDDELTA // phospholipase D delta // --- // 829733 /// AT4G35790.2 // PLDDELTA // phospholipase D delta // ---…	1.38776	8.79915	5.00812e-05
13422952	AT3G01670	AT3G01670	hypothetical protein	NM_111033 // AT3G01670 // hypothetical protein // --- // 821096 /// AT3G01670.1 // AT3G01670 // hypothetical protein // --- // 821096 /// AY059845 // AT3G01670 // hypothetical protein // --- // 821096	-1.38749	7.41741	0.0371333
13389676	AT1G79640	AT1G79640	protein kinase domain-containing protein	NM_001198509 // AT1G79640 // protein kinase domain-containing protein // --- // 844303 /// AT1G79640.2 // AT1G79640 // protein kinase domain-containing protein // --- // 844303 /// NM_106613 // AT1G79640 // protein kinase domain-containing protein // --- // 844303 /// AT1G79640.1 // AT1G79640 // protein kinase domain-containing protein // --- // 844303	-1.38689	7.02315	7.23109e-06
13531193	AT5G26340	MSS1	sugar transport protein 13	NM_122535 // MSS1 // sugar transport protein 13 // --- // 832703 /// AT5G26340.1 // MSS1 // sugar transport protein 13 // --- // 832703 /// AY052692 // MSS1 // sugar transport protein 13 // --- // 832703	1.38582	10.09	0.00354478
13387161	AT1G74070	AT1G74070	cyclophilin-like peptidyl-prolyl cis-trans isomerase-like protein	NM_106067 // AT1G74070 // cyclophilin-like peptidyl-prolyl cis-trans isomerase-like protein // --- // 843747 /// AT1G74070.1 // AT1G74070 // cyclophilin-like peptidyl-prolyl cis-trans isomerase-like protein // --- // 843747	-1.38562	6.4243	0.000746004
13471720	AT4G21580	AT4G21580	putative NADPH quinone oxidoreductase	NM_118278 // AT4G21580 // putative NADPH quinone oxidoreductase // --- // 828243 /// NM_001084950 // AT4G21580 // putative NADPH quinone oxidoreductase // --- // 828243 /// AT4G21580.3 // AT4G21580 // putative NADPH quinone oxidoreductase // --- // 828243 /// AT4G21580.1 // AT4G21580 // putative NADPH quinone oxidoreductase // --- // 828243 /// NM_001036614 // AT4G21580 // putative NADPH quinone …	1.38243	6.85063	0.000117927
13460454	AT3G55610	P5CS2	Gamma-glutamyl phosphate reductase	NM_115419 // P5CS2 // Gamma-glutamyl phosphate reductase // --- // 824727 /// AT3G55610.1 // P5CS2 // Gamma-glutamyl phosphate reductase // --- // 824727 /// NM_001125374 // P5CS2 // Gamma-glutamyl phosphate reductase // --- // 824727 /// AT3G55610.2 // P5CS2 // Gamma-glutamyl phosphate reductase // --- // 824727 /// AY091766 // P5CS2 // Gamma-glutamyl phosphate reductase // --- // 824727	1.38156	9.53422	0.000535553
13399351	AT2G31380	STH	Salt tolerance-like protein	NM_128695 // STH // Salt tolerance-like protein // --- // 817696 /// AT2G31380.1 // STH // Salt tolerance-like protein // --- // 817696 /// AF370311 // STH // Salt tolerance-like protein // --- // 817696	-1.38059	8.93226	0.000622307
13502069	AT5G15970	KIN2	stress-induced protein KIN2	NM_121602 // KIN2 // stress-induced protein KIN2 // --- // 831454 /// AT5G15970.1 // KIN2 // stress-induced protein KIN2 // --- // 831454 /// AY072302 // KIN2 // stress-induced protein KIN2 // --- // 831454	1.38035	11.8841	0.00447366
13460712	AT3G56260	AT3G56260	hypothetical protein	NM_001203175 // AT3G56260 // hypothetical protein // --- // 824792 /// AT3G56260.2 // AT3G56260 // hypothetical protein // --- // 824792 /// NM_115484 // AT3G56260 // hypothetical protein // --- // 824792 /// AT3G56260.1 // AT3G56260 // hypothetical protein // --- // 824792 /// BT011600 // AT3G56260 // hypothetical protein // --- // 824792	1.37829	7.58386	0.00711178
13537386	AT5G49360	BXL1	beta-xylosidase 1	NM_124313 // BXL1 // beta-xylosidase 1 // --- // 834996 /// AT5G49360.1 // BXL1 // beta-xylosidase 1 // --- // 834996 /// AY120767 // BXL1 // beta-xylosidase 1 // --- // 834996	1.37802	9.51128	0.0497868
13417478	AT2G36080	AT2G36080	B3 domain-containing protein	NM_179929 // AT2G36080 // B3 domain-containing protein // --- // 818181 /// AT2G36080.1 // AT2G36080 // B3 domain-containing protein // --- // 818181 /// NM_129167 // AT2G36080 // B3 domain-containing protein // --- // 818181 /// AT2G36080.2 // AT2G36080 // B3 domain-containing protein // --- // 818181 /// AK117587 // AT2G36080 // B3 domain-containing protein // --- // 818181	1.37731	7.16382	0.00257927
13343683	AT1G23040	AT1G23040	hydroxyproline-rich glycoprotein family protein	NM_102152 // AT1G23040 // hydroxyproline-rich glycoprotein family protein // --- // 838912 /// AT1G23040.1 // AT1G23040 // hydroxyproline-rich glycoprotein family protein // --- // 838912 /// BT025504 // AT1G23040 // hydroxyproline-rich glycoprotein family protein // --- // 838912	1.37655	6.21141	0.00356137
13502119	AT5G16120	AT5G16120	hydrolase, alpha/beta fold family protein	NM_121617 // AT5G16120 // hydrolase, alpha/beta fold family protein // --- // 831469 /// AT5G16120.1 // AT5G16120 // hydrolase, alpha/beta fold family protein // --- // 831469 /// NM_001125762 // AT5G16120 // hydrolase, alpha/beta fold family protein // --- // 831469 /// AT5G16120.2 // AT5G16120 // hydrolase, alpha/beta fold family protein // --- // 831469 /// AF360219 // AT5G16120 // hydrolase, …	1.37452	8.02056	0.00191306
13347722	AT1G34210	SERK2	somatic embryogenesis receptor kinase 2	NM_103144 // SERK2 // somatic embryogenesis receptor kinase 2 // --- // 840320 /// AT1G34210.1 // SERK2 // somatic embryogenesis receptor kinase 2 // --- // 840320	-1.37196	6.53697	0.000291422
13417706	AT2G36630	AT2G36630	Sulfite exporter TauE/SafE family protein	NM_179936 // AT2G36630 // Sulfite exporter TauE/SafE family protein // --- // 818235 /// AT2G36630.1 // AT2G36630 // Sulfite exporter TauE/SafE family protein // --- // 818235 /// AY075669 // AT2G36630 // Sulfite exporter TauE/SafE family protein // --- // 818235	1.37166	7.4413	0.0175704
13439877	AT3G55640	AT3G55640	Mitochondrial substrate carrier family protein	NM_115422 // AT3G55640 // Mitochondrial substrate carrier family protein // --- // 824730 /// AT3G55640.1 // AT3G55640 // Mitochondrial substrate carrier family protein // --- // 824730 /// AF370255 // AT3G55640 // Mitochondrial substrate carrier family protein // --- // 824730	1.37159	6.59483	0.00507335
13414696	AT2G29980	FAD3	omega-3 fatty acid desaturase, endoplasmic reticulum	NM_179808 // FAD3 // omega-3 fatty acid desaturase, endoplasmic reticulum // --- // 817548 /// AT2G29980.2 // FAD3 // omega-3 fatty acid desaturase, endoplasmic reticulum // --- // 817548 /// NM_128552 // FAD3 // omega-3 fatty acid desaturase, endoplasmic reticulum // --- // 817548 /// AT2G29980.1 // FAD3 // omega-3 fatty acid desaturase, endoplasmic reticulum // --- // 817548 /// AY063966 // FAD…	-1.37015	9.74319	0.00121321
13516193	AT5G57340	AT5G57340	hypothetical protein	NM_125116 // AT5G57340 // hypothetical protein // --- // 835839 /// AT5G57340.1 // AT5G57340 // hypothetical protein // --- // 835839 /// NM_203222 // AT5G57340 // hypothetical protein // --- // 835839 /// AT5G57340.2 // AT5G57340 // hypothetical protein // --- // 835839 /// AY080688 // AT5G57340 // hypothetical protein // --- // 835839	1.36887	6.24311	0.0136017
13502681	AT5G17450	AT5G17450	heavy metal transport/detoxification domain-containing protein	NM_121751 // AT5G17450 // heavy metal transport/detoxification domain-containing protein // --- // 831611 /// NM_203066 // AT5G17450 // heavy metal transport/detoxification domain-containing protein // --- // 831611 /// AT5G17450.1 // AT5G17450 // heavy metal transport/detoxification domain-containing protein // --- // 831611 /// AT5G17450.2 // AT5G17450 // heavy metal transport/detoxification do…	1.36862	8.05038	0.00946563
13461917	AT3G59140	MRP14	multidrug resistance-associated protein 14	NM_115776 // MRP14 // multidrug resistance-associated protein 14 // --- // 825083 /// AT3G59140.1 // MRP14 // multidrug resistance-associated protein 14 // --- // 825083	1.36691	5.92471	0.0104189
13356601	AT1G68440	AT1G68440	hypothetical protein	NM_105515 // AT1G68440 // hypothetical protein // --- // 843173 /// AT1G68440.1 // AT1G68440 // hypothetical protein // --- // 843173 /// AY058163 // AT1G68440 // hypothetical protein // --- // 843173	1.36686	7.2654	0.00341563
13376266	AT1G44170	ALDH3H1	aldehyde dehydrogenase 3H1	NM_179439 // ALDH3H1 // aldehyde dehydrogenase 3H1 // --- // 841020 /// AT1G44170.2 // ALDH3H1 // aldehyde dehydrogenase 3H1 // --- // 841020 /// NM_103541 // ALDH3H1 // aldehyde dehydrogenase 3H1 // --- // 841020 /// NM_001084207 // ALDH3H1 // aldehyde dehydrogenase 3H1 // --- // 841020 /// AT1G44170.3 // ALDH3H1 // aldehyde dehydrogenase 3H1 // --- // 841020 /// AT1G44170.1 // ALDH3H1 // aldehy…	1.3667	6.88111	0.00380657
13394408	AT2G18950	HPT1	homogentisate phytyltransferase 1	NM_179653 // HPT1 // homogentisate phytyltransferase 1 // --- // 816412 /// AT2G18950.1 // HPT1 // homogentisate phytyltransferase 1 // --- // 816412 /// AF324344 // HPT1 // homogentisate phytyltransferase 1 // --- // 816412	1.36668	7.88641	0.0030102
13373248	AT1G28290	AGP31	arabinogalactan protein 31	NM_102594 // AGP31 // arabinogalactan protein 31 // --- // 839723 /// AT1G28290.1 // AGP31 // arabinogalactan protein 31 // --- // 839723 /// NM_001084147 // AGP31 // arabinogalactan protein 31 // --- // 839723 /// AT1G28290.2 // AGP31 // arabinogalactan protein 31 // --- // 839723 /// BT029488 // AGP31 // arabinogalactan protein 31 // --- // 839723	-1.36503	6.68245	0.0266887
13387254	AT1G74390	AT1G74390	polynucleotidyl transferase, ribonuclease H-like protein	NM_106099 // AT1G74390 // polynucleotidyl transferase, ribonuclease H-like protein // --- // 843780 /// AT1G74390.1 // AT1G74390 // polynucleotidyl transferase, ribonuclease H-like protein // --- // 843780 /// NM_001198468 // AT1G74390 // polynucleotidyl transferase, ribonuclease H-like protein // --- // 843780 /// AT1G74390.2 // AT1G74390 // polynucleotidyl transferase, ribonuclease H-like prote…	-1.36363	7.09705	0.000127069
13404090	AT2G42360	AT2G42360	E3 ubiquitin-protein ligase ATL41	NM_129798 // AT2G42360 // E3 ubiquitin-protein ligase ATL41 // --- // 818837 /// AT2G42360.1 // AT2G42360 // E3 ubiquitin-protein ligase ATL41 // --- // 818837 /// AK228239 // AT2G42360 // E3 ubiquitin-protein ligase ATL41 // --- // 818837	1.36301	5.71531	0.0122928
13414197	AT2G28500	LBD11	LOB domain-containing protein 11	NM_128410 // LBD11 // LOB domain-containing protein 11 // --- // 817398 /// AT2G28500.1 // LBD11 // LOB domain-containing protein 11 // --- // 817398	1.3619	5.8249	0.00278905
13346398	AT1G30640	AT1G30640	Protein kinase family protein	NM_102801 // AT1G30640 // Protein kinase family protein // --- // 839944 /// AT1G30640.1 // AT1G30640 // Protein kinase family protein // --- // 839944	1.36041	7.32747	0.00205385
13396529	AT2G24040	AT2G24040	Low temperature and salt responsive protein	NM_127966 // AT2G24040 // Low temperature and salt responsive protein // --- // 816938 /// AT2G24040.1 // AT2G24040 // Low temperature and salt responsive protein // --- // 816938 /// BT012202 // AT2G24040 // Low temperature and salt responsive protein // --- // 816938	1.36005	5.52743	0.00396509
13523038	AT5G07220	BAG3	BCL-2-associated athanogene 3	NM_120804 // BAG3 // BCL-2-associated athanogene 3 // --- // 830613 /// AT5G07220.1 // BAG3 // BCL-2-associated athanogene 3 // --- // 830613 /// AF428411 // BAG3 // BCL-2-associated athanogene 3 // --- // 830613	1.3592	6.73481	0.00364178
13530782	AT5G25240	AT5G25240	hypothetical protein	NM_122433 // AT5G25240 // hypothetical protein // --- // 832595 /// AT5G25240.1 // AT5G25240 // hypothetical protein // --- // 832595 /// AK117482 // AT5G25240 // hypothetical protein // --- // 832595	1.3575	6.02544	0.000117828
13355915	AT1G66760	AT1G66760	MATE efflux family protein	NM_179523 // AT1G66760 // MATE efflux family protein // --- // 842994 /// NM_105347 // AT1G66760 // MATE efflux family protein // --- // 842994 /// AT1G66760.1 // AT1G66760 // MATE efflux family protein // --- // 842994 /// AT1G66760.2 // AT1G66760 // MATE efflux family protein // --- // 842994	1.35577	5.36955	0.0133644
13438484	AT3G52290	IQD3	protein IQ-domain 3	NM_115089 // IQD3 // protein IQ-domain 3 // --- // 824394 /// AT3G52290.1 // IQD3 // protein IQ-domain 3 // --- // 824394 /// BT002936 // IQD3 // protein IQ-domain 3 // --- // 824394	-1.35398	7.51798	0.00315299
13449086	AT3G13720	PRA8	PRA1 family protein F3	NM_112222 // PRA8 // PRA1 family protein F3 // --- // 820581 /// AT3G13720.1 // PRA8 // PRA1 family protein F3 // --- // 820581 /// BT004174 // PRA8 // PRA1 family protein F3 // --- // 820581	1.35327	6.72665	0.00710574
13358721	AT1G73480	AT1G73480	alpha/beta-hydrolase domain-containing protein	NM_106007 // AT1G73480 // alpha/beta-hydrolase domain-containing protein // --- // 843683 /// AT1G73480.1 // AT1G73480 // alpha/beta-hydrolase domain-containing protein // --- // 843683 /// AY045929 // AT1G73480 // alpha/beta-hydrolase domain-containing protein // --- // 843683	1.35301	10.0894	0.00643384
13337852	AT1G09180	SARA1A	Arf/Sar family protein	NM_100788 // SARA1A // Arf/Sar family protein // --- // 837438 /// AT1G09180.1 // SARA1A // Arf/Sar family protein // --- // 837438 /// AY090921 // SARA1A // Arf/Sar family protein // --- // 837438	1.35297	6.5536	0.0325928
13506305	AT5G27150	NHX1	sodium/hydrogen exchanger 1	NM_122597 // NHX1 // sodium/hydrogen exchanger 1 // --- // 832773 /// AT5G27150.1 // NHX1 // sodium/hydrogen exchanger 1 // --- // 832773 /// AK226586 // NHX1 // sodium/hydrogen exchanger 1 // --- // 832773	1.35245	10.2063	0.000240668
13377727		NA	NA	---	-1.35154	6.38065	0.00202893
13403950	AT2G41950	AT2G41950	hypothetical protein	NM_129759 // AT2G41950 // hypothetical protein // --- // 818795 /// AT2G41950.1 // AT2G41950 // hypothetical protein // --- // 818795 /// AY074625 // AT2G41950 // hypothetical protein // --- // 818795	-1.34996	8.02318	0.000434029
13349569	AT1G48370	YSL8	putative metal-nicotianamine transporter YSL8	NM_103733 // YSL8 // putative metal-nicotianamine transporter YSL8 // --- // 841257 /// AT1G48370.1 // YSL8 // putative metal-nicotianamine transporter YSL8 // --- // 841257 /// AY039600 // YSL8 // putative metal-nicotianamine transporter YSL8 // --- // 841257	1.34956	5.45735	0.00221717
13403564	AT2G41090	AT2G41090	calmodulin-like protein 10	NM_129674 // AT2G41090 // calmodulin-like protein 10 // --- // 818708 /// AT2G41090.1 // AT2G41090 // calmodulin-like protein 10 // --- // 818708 /// AY046044 // AT2G41090 // calmodulin-like protein 10 // --- // 818708	-1.34844	9.6022	0.0060459
13355228	AT1G64710	AT1G64710	putative alcohol dehydrogenase	NM_105146 // AT1G64710 // putative alcohol dehydrogenase // --- // 842779 /// AT1G64710.1 // AT1G64710 // putative alcohol dehydrogenase // --- // 842779 /// NM_001084304 // AT1G64710 // putative alcohol dehydrogenase // --- // 842779 /// AT1G64710.2 // AT1G64710 // putative alcohol dehydrogenase // --- // 842779	1.34816	9.0242	0.00512229
13516672	AT5G58370	AT5G58370	putative GTP-binding protein CGPA	NM_203230 // AT5G58370 // putative GTP-binding protein CGPA // --- // 835949 /// AT5G58370.2 // AT5G58370 // putative GTP-binding protein CGPA // --- // 835949 /// NM_125222 // AT5G58370 // putative GTP-binding protein CGPA // --- // 835949 /// AT5G58370.1 // AT5G58370 // putative GTP-binding protein CGPA // --- // 835949 /// AY035163 // AT5G58370 // putative GTP-binding protein CGPA // --- // 83…	-1.34738	6.37603	0.00219476
13457143	AT3G47560	AT3G47560	esterase/lipase/thioesterase family protein	NM_202668 // AT3G47560 // esterase/lipase/thioesterase family protein // --- // 823910 /// AT3G47560.2 // AT3G47560 // esterase/lipase/thioesterase family protein // --- // 823910 /// NM_114624 // AT3G47560 // esterase/lipase/thioesterase family protein // --- // 823910 /// AT3G47560.1 // AT3G47560 // esterase/lipase/thioesterase family protein // --- // 823910 /// BT020323 // AT3G47560 // estera…	-1.34584	5.33473	0.00101766
13437538	AT3G49780	PSK4	phytosulfokine-beta	NM_114838 // PSK4 // phytosulfokine-beta // --- // 824140 /// AT3G49780.1 // PSK4 // phytosulfokine-beta // --- // 824140 /// BT001985 // PSK4 // phytosulfokine-beta // --- // 824140	1.34313	8.46181	0.010738
13374737	AT1G32090	AT1G32090	early-responsive to dehydration stress protein (ERD4)	NM_102943 // AT1G32090 // early-responsive to dehydration stress protein (ERD4) // --- // 840101 /// AT1G32090.1 // AT1G32090 // early-responsive to dehydration stress protein (ERD4) // --- // 840101	-1.34181	7.47305	0.00363483
13520323	AT5G66800	AT5G66800	hypothetical protein	NM_126078 // AT5G66800 // hypothetical protein // --- // 836813 /// AT5G66800.1 // AT5G66800 // hypothetical protein // --- // 836813	1.34168	3.59664	0.00572632
13386043	AT1G71360	AT1G71360	Galactose-binding protein	NM_105805 // AT1G71360 // Galactose-binding protein // --- // 843477 /// AT1G71360.1 // AT1G71360 // Galactose-binding protein // --- // 843477	1.33999	5.27981	0.00265694
13524193	AT5G10170	MIPS3	myo-inositol-1-phosphate synthase	NM_121055 // MIPS3 // myo-inositol-1-phosphate synthase // --- // 830881 /// AT5G10170.1 // MIPS3 // myo-inositol-1-phosphate synthase // --- // 830881 /// AY065415 // MIPS3 // myo-inositol-1-phosphate synthase // --- // 830881	-1.33978	7.11737	0.0042371
13540537	AT5G57500	AT5G57500	Galactosyltransferase family protein	NM_125131 // AT5G57500 // Galactosyltransferase family protein // --- // 835854 /// AT5G57500.1 // AT5G57500 // Galactosyltransferase family protein // --- // 835854	-1.33772	4.37669	0.00202893
13471947	AT4G21980	APG8A	autophagy-related protein 8a	NM_001084955 // APG8A // autophagy-related protein 8a // --- // 828287 /// AT4G21980.2 // APG8A // autophagy-related protein 8a // --- // 828287 /// NM_118319 // APG8A // autophagy-related protein 8a // --- // 828287 /// AT4G21980.1 // APG8A // autophagy-related protein 8a // --- // 828287 /// BT002024 // APG8A // autophagy-related protein 8a // --- // 828287	1.33386	4.85566	0.00453372
13425415	AT3G07360	PUB9	U-box domain-containing protein 9	NM_180200 // PUB9 // U-box domain-containing protein 9 // --- // 819924 /// NM_111615 // PUB9 // U-box domain-containing protein 9 // --- // 819924 /// AT3G07360.2 // PUB9 // U-box domain-containing protein 9 // --- // 819924 /// AT3G07360.1 // PUB9 // U-box domain-containing protein 9 // --- // 819924 /// NM_001035579 // PUB9 // U-box domain-containing protein 9 // --- // 819924 /// AT3G07360.3 …	1.33295	7.63167	0.0002582
13399596	AT2G32010	CVL1	protein CVP2 like 1	NM_128761 // CVL1 // protein CVP2 like 1 // --- // 817761 /// NM_001202725 // CVL1 // protein CVP2 like 1 // --- // 817761 /// AT2G32010.2 // CVL1 // protein CVP2 like 1 // --- // 817761 /// AT2G32010.1 // CVL1 // protein CVP2 like 1 // --- // 817761 /// AK228865 // CVL1 // protein CVP2 like 1 // --- // 817761	-1.33283	7.09815	0.00017999
13398966	AT2G30550	AT2G30550	phospholipase A1-Igamma2	NM_128607 // AT2G30550 // phospholipase A1-Igamma2 // --- // 817604 /// AT2G30550.2 // AT2G30550 // phospholipase A1-Igamma2 // --- // 817604 /// NM_179817 // AT2G30550 // phospholipase A1-Igamma2 // --- // 817604 /// AT2G30550.1 // AT2G30550 // phospholipase A1-Igamma2 // --- // 817604 /// AY091143 // AT2G30550 // phospholipase A1-Igamma2 // --- // 817604	1.32953	5.25281	0.00494693
13387009	AT1G73810	AT1G73810	core-2/I-branching beta-1,6-N-acetylglucosaminyltransferase-like protein	NM_106041 // AT1G73810 // core-2/I-branching beta-1,6-N-acetylglucosaminyltransferase-like protein // --- // 843717 /// AT1G73810.1 // AT1G73810 // core-2/I-branching beta-1,6-N-acetylglucosaminyltransferase-like protein // --- // 843717	1.32898	5.70492	0.0390265
13486443	AT4G18250	AT4G18250	putative receptor serine/threonine kinase	NM_117935 // AT4G18250 // putative receptor serine/threonine kinase // --- // 827551 /// AT4G18250.1 // AT4G18250 // putative receptor serine/threonine kinase // --- // 827551	-1.32878	6.82955	0.024054
13356162	AT1G67480	AT1G67480	F-box/kelch-repeat protein	NM_105415 // AT1G67480 // F-box/kelch-repeat protein // --- // 843069 /// AT1G67480.1 // AT1G67480 // F-box/kelch-repeat protein // --- // 843069 /// NM_001084316 // AT1G67480 // F-box/kelch-repeat protein // --- // 843069 /// AT1G67480.2 // AT1G67480 // F-box/kelch-repeat protein // --- // 843069 /// BT029730 // AT1G67480 // F-box/kelch-repeat protein // --- // 843069	-1.32868	6.05584	9.75286e-05
13527674	AT5G18020	AT5G18020	SAUR-like auxin-responsive protein	NM_121807 // AT5G18020 // SAUR-like auxin-responsive protein // --- // 831669 /// AT5G18020.1 // AT5G18020 // SAUR-like auxin-responsive protein // --- // 831669 /// AK117211 // AT5G18020 // SAUR-like auxin-responsive protein // --- // 831669	-1.32816	2.63794	0.0203845
13411987	AT2G23450	AT2G23450	wall-associated receptor kinase-like 14	NM_179710 // AT2G23450 // wall-associated receptor kinase-like 14 // --- // 816877 /// NM_127909 // AT2G23450 // wall-associated receptor kinase-like 14 // --- // 816877 /// AT2G23450.1 // AT2G23450 // wall-associated receptor kinase-like 14 // --- // 816877 /// AT2G23450.2 // AT2G23450 // wall-associated receptor kinase-like 14 // --- // 816877	1.32697	8.71352	0.00370792
13442780	AT3G62950	AT3G62950	glutaredoxin-C11	NM_116160 // AT3G62950 // glutaredoxin-C11 // --- // 825470 /// AT3G62950.1 // AT3G62950 // glutaredoxin-C11 // --- // 825470 /// BT015060 // AT3G62950 // glutaredoxin-C11 // --- // 825470	-1.32683	6.04155	0.00118887
13508275	AT5G39030	AT5G39030	putative receptor-like protein kinase	NM_123265 // AT5G39030 // putative receptor-like protein kinase // --- // 833895 /// AT5G39030.1 // AT5G39030 // putative receptor-like protein kinase // --- // 833895	1.32517	6.8235	0.0085465
13404718	AT2G44080	ARL	ARGOS-like protein	NM_180078 // ARL // ARGOS-like protein // --- // 819014 /// AT2G44080.1 // ARL // ARGOS-like protein // --- // 819014 /// AY080817 // ARL // ARGOS-like protein // --- // 819014	-1.32315	7.1583	0.0128997
13498845	AT5G07580	AT5G07580	ERF/AP2 transcription factor	NM_120840 // AT5G07580 // ERF/AP2 transcription factor // --- // 830651 /// AT5G07580.1 // AT5G07580 // ERF/AP2 transcription factor // --- // 830651	-1.32179	6.58102	0.0253568
13404653	AT2G43820	UGT74F2	UDP-glucosyltransferase 74F2	NM_129944 // UGT74F2 // UDP-glucosyltransferase 74F2 // --- // 818986 /// AT2G43820.1 // UGT74F2 // UDP-glucosyltransferase 74F2 // --- // 818986 /// AY062483 // UGT74F2 // UDP-glucosyltransferase 74F2 // --- // 818986	1.32171	9.42517	0.0192482
13540724	AT5G57900	SKIP1	F-box protein SKIP1	NM_125175 // SKIP1 // F-box protein SKIP1 // --- // 835901 /// AT5G57900.1 // SKIP1 // F-box protein SKIP1 // --- // 835901 /// AF263377 // SKIP1 // F-box protein SKIP1 // --- // 835901	1.32154	8.07717	0.00202893
13499587	AT5G09440	EXL4	protein exordium like 4	NM_120981 // EXL4 // protein exordium like 4 // --- // 830803 /// AT5G09440.1 // EXL4 // protein exordium like 4 // --- // 830803 /// AY065126 // EXL4 // protein exordium like 4 // --- // 830803	1.32028	9.96029	0.0143568
13494869	AT4G37740	GRF2	growth-regulating factor 2	NM_119936 // GRF2 // growth-regulating factor 2 // --- // 829930 /// AT4G37740.1 // GRF2 // growth-regulating factor 2 // --- // 829930 /// AK176372 // GRF2 // growth-regulating factor 2 // --- // 829930	-1.31917	7.39885	0.00738882
13487234	AT4G20430	AT4G20430	Subtilase family protein	NM_118162 // AT4G20430 // Subtilase family protein // --- // 827791 /// NM_001203852 // AT4G20430 // Subtilase family protein // --- // 827791 /// AT4G20430.1 // AT4G20430 // Subtilase family protein // --- // 827791 /// AT4G20430.2 // AT4G20430 // Subtilase family protein // --- // 827791	-1.31894	6.05458	0.000466371
13409962	AT2G18170	MPK7	mitogen-activated protein kinase 7	NM_127374 // MPK7 // mitogen-activated protein kinase 7 // --- // 816330 /// AT2G18170.1 // MPK7 // mitogen-activated protein kinase 7 // --- // 816330 /// AK229788 // MPK7 // mitogen-activated protein kinase 7 // --- // 816330	1.31769	7.75763	0.00175026
13365085	AT1G08160	AT1G08160	late embryogenesis abundant hydroxyproline-rich glycoprotein	NM_179281 // AT1G08160 // late embryogenesis abundant hydroxyproline-rich glycoprotein // --- // 837337 /// AT1G08160.1 // AT1G08160 // late embryogenesis abundant hydroxyproline-rich glycoprotein // --- // 837337 /// AY065386 // AT1G08160 // late embryogenesis abundant hydroxyproline-rich glycoprotein // --- // 837337	-1.31668	5.46579	0.0268111
13474113	AT4G27030	FADA	fatty acid desaturase A	NM_118837 // FADA // fatty acid desaturase A // --- // 828811 /// AT4G27030.1 // FADA // fatty acid desaturase A // --- // 828811	-1.31513	6.13962	7.54203e-05
13524730	AT5G11250	AT5G11250	TIR-NBS-LRR class disease resistance protein	NM_121163 // AT5G11250 // TIR-NBS-LRR class disease resistance protein // --- // 830995 /// AT5G11250.1 // AT5G11250 // TIR-NBS-LRR class disease resistance protein // --- // 830995	-1.31297	7.58123	0.00104339
13447167	AT3G10050	OMR1	threonine dehydratase biosynthetic	NM_111840 // OMR1 // threonine dehydratase biosynthetic // --- // 820166 /// AT3G10050.1 // OMR1 // threonine dehydratase biosynthetic // --- // 820166 /// AY065037 // OMR1 // threonine dehydratase biosynthetic // --- // 820166	-1.31282	6.97668	0.000155286
13469646	AT4G16670	AT4G16670	hypothetical protein	NM_117768 // AT4G16670 // hypothetical protein // --- // 827369 /// AT4G16670.1 // AT4G16670 // hypothetical protein // --- // 827369 /// BT020493 // AT4G16670 // hypothetical protein // --- // 827369	1.31171	5.78309	0.00196433
13427951	AT3G14020	NF-YA6	nuclear transcription factor Y subunit A-6	NM_112256 // NF-YA6 // nuclear transcription factor Y subunit A-6 // --- // 820616 /// AT3G14020.1 // NF-YA6 // nuclear transcription factor Y subunit A-6 // --- // 820616	-1.31161	7.17982	0.00124944
13403380	AT2G40690	GLY1	NAD-dependent glycerol-3-phosphate dehydrogenase-like protein	NM_129631 // GLY1 // NAD-dependent glycerol-3-phosphate dehydrogenase-like protein // --- // 818664 /// AT2G40690.1 // GLY1 // NAD-dependent glycerol-3-phosphate dehydrogenase-like protein // --- // 818664 /// AY050968 // GLY1 // NAD-dependent glycerol-3-phosphate dehydrogenase-like protein // --- // 818664	-1.3111	5.73692	0.00243358
13533245	AT5G38420	AT5G38420	ribulose bisphosphate carboxylase small chain 2B	NM_123203 // AT5G38420 // ribulose bisphosphate carboxylase small chain 2B // --- // 833829 /// AT5G38420.1 // AT5G38420 // ribulose bisphosphate carboxylase small chain 2B // --- // 833829 /// AY059939 // AT5G38420 // ribulose bisphosphate carboxylase small chain 2B // --- // 833829	-1.30996	9.64169	0.0335881
13354356	AT1G62380	ACO2	aminocyclopropanecarboxylate oxidase	NM_104918 // ACO2 // aminocyclopropanecarboxylate oxidase // --- // 842536 /// AT1G62380.1 // ACO2 // aminocyclopropanecarboxylate oxidase // --- // 842536 /// AY062685 // ACO2 // aminocyclopropanecarboxylate oxidase // --- // 842536	-1.30938	7.92003	0.0108691
13351091	AT1G52190	AT1G52190	putative peptide transporter	NM_104099 // AT1G52190 // putative peptide transporter // --- // 841649 /// AT1G52190.1 // AT1G52190 // putative peptide transporter // --- // 841649	-1.30914	7.51927	0.0148761
13510502	AT5G44572	AT5G44572	hypothetical protein	NM_001085242 // AT5G44572 // hypothetical protein // --- // 5008298 /// AT5G44572.1 // AT5G44572 // hypothetical protein // --- // 5008298	1.30913	6.02111	0.0138235
13473876	AT4G26520	AT4G26520	fructose-bisphosphate aldolase, cytoplasmic isozyme	NM_118785 // AT4G26520 // fructose-bisphosphate aldolase, cytoplasmic isozyme // --- // 828758 /// AT4G26520.1 // AT4G26520 // fructose-bisphosphate aldolase, cytoplasmic isozyme // --- // 828758 /// BT001927 // AT4G26520 // fructose-bisphosphate aldolase, cytoplasmic isozyme // --- // 828758	-1.30709	6.61004	0.000392025
13474700	AT4G28490	HAE	receptor-like protein kinase 5	NM_118991 // HAE // receptor-like protein kinase 5 // --- // 828967 /// AT4G28490.1 // HAE // receptor-like protein kinase 5 // --- // 828967 /// M84660 // HAE // receptor-like protein kinase 5 // --- // 828967	1.30614	6.4483	6.24232e-05
13450062	AT3G16000	MFP1	MAR-binding filament-like protein 1	NM_112470 // MFP1 // MAR-binding filament-like protein 1 // --- // 820845 /// AT3G16000.1 // MFP1 // MAR-binding filament-like protein 1 // --- // 820845 /// BT008690 // MFP1 // MAR-binding filament-like protein 1 // --- // 820845	-1.30592	8.56644	0.000538289
13452790	AT3G23110	RLP37	receptor like protein 37	NM_113212 // RLP37 // receptor like protein 37 // --- // 821886 /// AT3G23110.1 // RLP37 // receptor like protein 37 // --- // 821886	-1.30421	7.79902	0.00691435
13420758	AT2G43360	BIO2	biotin synthase	NM_129897 // BIO2 // biotin synthase // --- // 818937 /// AT2G43360.1 // BIO2 // biotin synthase // --- // 818937 /// U31806 // BIO2 // biotin synthase // --- // 818937	-1.30365	8.10872	0.00807473
13356853	AT1G69040	ACR4	ACT domain-containing protein	NM_202378 // ACR4 // ACT domain-containing protein // --- // 843236 /// NM_105575 // ACR4 // ACT domain-containing protein // --- // 843236 /// AT1G69040.2 // ACR4 // ACT domain-containing protein // --- // 843236 /// AT1G69040.1 // ACR4 // ACT domain-containing protein // --- // 843236 /// AF528060 // ACR4 // ACT domain-containing protein // --- // 843236	-1.30301	8.63333	0.00318202
13497749	AT5G05140	AT5G05140	Transcription elongation factor (TFIIS) family protein	NM_120596 // AT5G05140 // Transcription elongation factor (TFIIS) family protein // --- // 830396 /// AT5G05140.1 // AT5G05140 // Transcription elongation factor (TFIIS) family protein // --- // 830396	1.30276	7.94253	0.00258405
13520308	AT5G66770	AT5G66770	scarecrow-like protein 4	NM_126075 // AT5G66770 // scarecrow-like protein 4 // --- // 836810 /// AT5G66770.1 // AT5G66770 // scarecrow-like protein 4 // --- // 836810	-1.30198	6.65861	0.00766927
13367440	AT1G13360	AT1G13360	hypothetical protein	NM_148463 // AT1G13360 // hypothetical protein // --- // 837896 /// NM_001198054 // AT1G13360 // hypothetical protein // --- // 837896 /// AT1G13360.1 // AT1G13360 // hypothetical protein // --- // 837896 /// AT1G13360.2 // AT1G13360 // hypothetical protein // --- // 837896 /// NM_001198055 // AT1G13360 // hypothetical protein // --- // 837896 /// AT1G13360.3 // AT1G13360 // hypothetical protein …	1.30183	6.73659	0.00193649
13388939	AT1G78370	GSTU20	glutathione S-transferase TAU 20	NM_106484 // GSTU20 // glutathione S-transferase TAU 20 // --- // 844173 /// AT1G78370.1 // GSTU20 // glutathione S-transferase TAU 20 // --- // 844173 /// AY136338 // GSTU20 // glutathione S-transferase TAU 20 // --- // 844173	-1.30173	9.48025	0.00688664
13338013	AT1G09530	PIF3	transcription factor PIF3	NM_179295 // PIF3 // transcription factor PIF3 // --- // 837479 /// AT1G09530.2 // PIF3 // transcription factor PIF3 // --- // 837479 /// NM_100824 // PIF3 // transcription factor PIF3 // --- // 837479 /// AT1G09530.1 // PIF3 // transcription factor PIF3 // --- // 837479 /// AK117255 // PIF3 // transcription factor PIF3 // --- // 837479	1.30169	7.04789	0.000367009
13398188	AT2G28305	LOG1	cytokinin riboside 5'-monophosphate phosphoribohydrolase LOG1	NM_128389 // LOG1 // cytokinin riboside 5'-monophosphate phosphoribohydrolase LOG1 // --- // 817376 /// AT2G28305.1 // LOG1 // cytokinin riboside 5'-monophosphate phosphoribohydrolase LOG1 // --- // 817376	1.30122	7.18666	0.00522677
13513630	AT5G51560	AT5G51560	leucine-rich repeat protein kinase-like protein	NM_124535 // AT5G51560 // leucine-rich repeat protein kinase-like protein // --- // 835230 /// AT5G51560.1 // AT5G51560 // leucine-rich repeat protein kinase-like protein // --- // 835230	-1.30041	6.52064	0.0158301
13339666		NA	NA	---	1.30034	4.28245	0.00548666
13365132	AT1G08230	AT1G08230	transmembrane amino acid transporter	NM_001084018 // AT1G08230 // transmembrane amino acid transporter // --- // 837344 /// AT1G08230.2 // AT1G08230 // transmembrane amino acid transporter // --- // 837344	1.30008	7.98953	0.00521834
13491495	AT4G30270	XTH24	xyloglucan:xyloglucosyl transferase	NM_119173 // XTH24 // xyloglucan:xyloglucosyl transferase // --- // 829150 /// AT4G30270.1 // XTH24 // xyloglucan:xyloglucosyl transferase // --- // 829150 /// D63508 // XTH24 // xyloglucan:xyloglucosyl transferase // --- // 829150	1.29629	10.5668	0.00550427
13438650	AT3G52800	AT3G52800	zinc finger A20 and AN1 domain-containing stress-associated protein 6	NM_115140 // AT3G52800 // zinc finger A20 and AN1 domain-containing stress-associated protein 6 // --- // 824446 /// AT3G52800.1 // AT3G52800 // zinc finger A20 and AN1 domain-containing stress-associated protein 6 // --- // 824446	1.29579	8.73343	0.00636751
13543521	AT5G64770	RGF9	hypothetical protein	NM_125873 // RGF9 // hypothetical protein // --- // 836598 /// AT5G64770.1 // RGF9 // hypothetical protein // --- // 836598 /// BT002516 // RGF9 // hypothetical protein // --- // 836598	-1.29558	10.1756	0.000387399
13445520	AT3G06420	ATG8H	autophagy-related protein 8h	NM_111517 // ATG8H // autophagy-related protein 8h // --- // 819816 /// AT3G06420.1 // ATG8H // autophagy-related protein 8h // --- // 819816 /// AK175289 // ATG8H // autophagy-related protein 8h // --- // 819816	1.29507	6.77896	0.0062437
13489551	AT4G25670 AT4G25672	CPuORF12	uncharacerized protein	NM_001125583 // CPuORF12 // uncharacerized protein // --- // 6240784 /// NM_118699 // AT4G25670 // hypothetical protein // --- // 828672 /// AT4G25670.1 // AT4G25670 // hypothetical protein // --- // 828672 /// AT4G25672.1 // CPuORF12 // uncharacerized protein // --- // 6240784 /// NM_001203910 // AT4G25670 // hypothetical protein // --- // 828672 /// AT4G25670.2 // AT4G25670 // hypothetical prot…	1.29444	8.22119	0.000549842
13419256	AT2G40000	HSPRO2	HS1 PRO-1 2-like protein	NM_129558 // HSPRO2 // HS1 PRO-1 2-like protein // --- // 818588 /// AT2G40000.1 // HSPRO2 // HS1 PRO-1 2-like protein // --- // 818588 /// DQ132635 // HSPRO2 // HS1 PRO-1 2-like protein // --- // 818588	1.29393	6.0854	0.0235722
13478745	AT4G37260	MYB73	myb domain protein 73	NM_119889 // MYB73 // myb domain protein 73 // --- // 829880 /// AT4G37260.1 // MYB73 // myb domain protein 73 // --- // 829880 /// AY063912 // MYB73 // myb domain protein 73 // --- // 829880	1.2938	7.29101	0.0168434
13477446	AT4G34290	AT4G34290	SWIB/MDM2 domain-containing protein	NM_119594 // AT4G34290 // SWIB/MDM2 domain-containing protein // --- // 829579 /// AT4G34290.1 // AT4G34290 // SWIB/MDM2 domain-containing protein // --- // 829579 /// BT001198 // AT4G34290 // SWIB/MDM2 domain-containing protein // --- // 829579	-1.29299	8.72233	0.0111117
13483866	AT4G13195	CLE44	protein CLAVATA3/ESR-related 44	NM_117389 // CLE44 // protein CLAVATA3/ESR-related 44 // --- // 826934 /// AT4G13195.1 // CLE44 // protein CLAVATA3/ESR-related 44 // --- // 826934 /// AY052261 // CLE44 // protein CLAVATA3/ESR-related 44 // --- // 826934	1.29279	6.41076	6.24816e-05
13405685	AT2G46225	ABIL1	protein ABIL1	NM_001125062 // ABIL1 // protein ABIL1 // --- // 819230 /// AT2G46225.2 // ABIL1 // protein ABIL1 // --- // 819230 /// NM_130185 // ABIL1 // protein ABIL1 // --- // 819230 /// AT2G46225.1 // ABIL1 // protein ABIL1 // --- // 819230 /// NM_001202827 // ABIL1 // protein ABIL1 // --- // 819230 /// AT2G46225.3 // ABIL1 // protein ABIL1 // --- // 819230 /// AY817012 // ABIL1 // protein ABIL1 // --- // …	-1.29011	7.7157	0.00160325
13532407	AT5G35790	G6PD1	glucose-6-phosphate dehydrogenase 1	NM_122970 // G6PD1 // glucose-6-phosphate dehydrogenase 1 // --- // 833559 /// AT5G35790.1 // G6PD1 // glucose-6-phosphate dehydrogenase 1 // --- // 833559 /// AY099561 // G6PD1 // glucose-6-phosphate dehydrogenase 1 // --- // 833559	-1.28917	8.53079	0.000602294
13463532	AT3G63120	CYCP1;1	cyclin-U3-1	NM_116177 // CYCP1;1 // cyclin-U3-1 // --- // 825487 /// AT3G63120.1 // CYCP1;1 // cyclin-U3-1 // --- // 825487 /// AK176751 // CYCP1;1 // cyclin-U3-1 // --- // 825487	1.28755	7.96572	4.2078e-05
13397953	AT2G27830	AT2G27830	hypothetical protein	NM_128343 // AT2G27830 // hypothetical protein // --- // 817330 /// AT2G27830.1 // AT2G27830 // hypothetical protein // --- // 817330 /// AY065133 // AT2G27830 // hypothetical protein // --- // 817330	1.28645	4.63305	0.000157571
13398023	AT2G28000	CPN60A	chaperonin-60alpha	NM_128359 // CPN60A // chaperonin-60alpha // --- // 817344 /// AT2G28000.1 // CPN60A // chaperonin-60alpha // --- // 817344 /// BT002441 // CPN60A // chaperonin-60alpha // --- // 817344	-1.28573	9.77575	0.0109901
13509298	AT5G41761	AT5G41761	hypothetical protein	NM_001125881 // AT5G41761 // hypothetical protein // --- // 6241304 /// AT5G41761.1 // AT5G41761 // hypothetical protein // --- // 6241304	-1.28538	5.6834	0.00413163
13366944	AT1G12020	AT1G12020	hypothetical protein	NM_101074 // AT1G12020 // hypothetical protein // --- // 837754 /// AT1G12020.1 // AT1G12020 // hypothetical protein // --- // 837754 /// AY072389 // AT1G12020 // hypothetical protein // --- // 837754	-1.28512	5.42748	0.0010676
13407050	AT2G01950	BRL2	serine/threonine-protein kinase BRI1-like 2	NM_126256 // BRL2 // serine/threonine-protein kinase BRI1-like 2 // --- // 814726 /// AT2G01950.1 // BRL2 // serine/threonine-protein kinase BRI1-like 2 // --- // 814726 /// AY074313 // BRL2 // serine/threonine-protein kinase BRI1-like 2 // --- // 814726	-1.28508	6.68867	0.0482804
13470250	AT4G18197	PUP7	purine permease 7	NM_001036586 // PUP7 // purine permease 7 // --- // 3770303 /// AT4G18197.1 // PUP7 // purine permease 7 // --- // 3770303	-1.28437	5.12603	0.0105053
13516068	AT5G57130	AT5G57130	Clp amino terminal domain-containing protein	NM_125095 // AT5G57130 // Clp amino terminal domain-containing protein // --- // 835819 /// AT5G57130.1 // AT5G57130 // Clp amino terminal domain-containing protein // --- // 835819	-1.28348	5.24081	0.0316188
13442469	AT3G61900	AT3G61900	SAUR-like auxin-responsive protein	NM_116055 // AT3G61900 // SAUR-like auxin-responsive protein // --- // 825363 /// AT3G61900.1 // AT3G61900 // SAUR-like auxin-responsive protein // --- // 825363	1.2828	4.58027	0.0381585
13440012	AT3G55880	AT3G55880	Alpha/beta hydrolase related protein	NM_115446 // AT3G55880 // Alpha/beta hydrolase related protein // --- // 824754 /// AT3G55880.2 // AT3G55880 // Alpha/beta hydrolase related protein // --- // 824754 /// NM_180688 // AT3G55880 // Alpha/beta hydrolase related protein // --- // 824754 /// AT3G55880.1 // AT3G55880 // Alpha/beta hydrolase related protein // --- // 824754 /// AY136313 // AT3G55880 // Alpha/beta hydrolase related prote…	1.28236	9.09609	0.0286136
13466967	AT4G10120	ATSPS4F	sucrose-phosphate synthase	NM_001036532 // ATSPS4F // sucrose-phosphate synthase // --- // 826603 /// NM_117080 // ATSPS4F // sucrose-phosphate synthase // --- // 826603 /// AT4G10120.2 // ATSPS4F // sucrose-phosphate synthase // --- // 826603 /// AT4G10120.1 // ATSPS4F // sucrose-phosphate synthase // --- // 826603	-1.28123	7.34843	0.0165818
13367689	AT1G14030	AT1G14030	[ribulose-bisphosphate carboxylase]-lysine N-methyltransferase	NM_101269 // AT1G14030 // [ribulose-bisphosphate carboxylase]-lysine N-methyltransferase // --- // 837964 /// AT1G14030.1 // AT1G14030 // [ribulose-bisphosphate carboxylase]-lysine N-methyltransferase // --- // 837964 /// BT005791 // AT1G14030 // [ribulose-bisphosphate carboxylase]-lysine N-methyltransferase // --- // 837964	-1.28098	6.55403	0.000801909
13446118	AT3G07340	AT3G07340	transcription factor bHLH62	NM_111613 // AT3G07340 // transcription factor bHLH62 // --- // 819922 /// AT3G07340.1 // AT3G07340 // transcription factor bHLH62 // --- // 819922 /// AK175369 // AT3G07340 // transcription factor bHLH62 // --- // 819922	1.28094	7.07714	0.00177211
13358064	AT1G71880	SUC1	sucrose transport protein SUC1	NM_105846 // SUC1 // sucrose transport protein SUC1 // --- // 843519 /// AT1G71880.1 // SUC1 // sucrose transport protein SUC1 // --- // 843519 /// AY049275 // SUC1 // sucrose transport protein SUC1 // --- // 843519	-1.28077	9.46694	0.00547706
13507292	AT5G35460	AT5G35460	hypothetical protein	NM_122937 // AT5G35460 // hypothetical protein // --- // 833509 /// AT5G35460.1 // AT5G35460 // hypothetical protein // --- // 833509 /// AY037213 // AT5G35460 // hypothetical protein // --- // 833509	1.2788	8.07952	0.000961755
13525489	AT5G13140	AT5G13140	Pollen Ole e 1 allergen and extensin family protein	NM_121317 // AT5G13140 // Pollen Ole e 1 allergen and extensin family protein // --- // 831153 /// AT5G13140.1 // AT5G13140 // Pollen Ole e 1 allergen and extensin family protein // --- // 831153 /// BT004020 // AT5G13140 // Pollen Ole e 1 allergen and extensin family protein // --- // 831153	-1.27748	6.57867	0.046861
13456536	AT3G45850	AT3G45850	P-loop containing nucleoside triphosphate hydrolase-like protein	NM_114454 // AT3G45850 // P-loop containing nucleoside triphosphate hydrolase-like protein // --- // 823728 /// AT3G45850.1 // AT3G45850 // P-loop containing nucleoside triphosphate hydrolase-like protein // --- // 823728 /// NM_001203088 // AT3G45850 // P-loop containing nucleoside triphosphate hydrolase-like protein // --- // 823728 /// AT3G45850.2 // AT3G45850 // P-loop containing nucleoside t…	-1.27699	7.27326	0.00324017
13409327	AT2G16500	ADC1	arginine decarboxylase 1	NM_127204 // ADC1 // arginine decarboxylase 1 // --- // 816149 /// AT2G16500.1 // ADC1 // arginine decarboxylase 1 // --- // 816149 /// BT008636 // ADC1 // arginine decarboxylase 1 // --- // 816149	-1.27658	6.89639	0.000107584
13376942	AT1G48320	AT1G48320	thioesterase-like protein	NM_103729 // AT1G48320 // thioesterase-like protein // --- // 841252 /// AT1G48320.1 // AT1G48320 // thioesterase-like protein // --- // 841252 /// AK229541 // AT1G48320 // thioesterase-like protein // --- // 841252	1.27605	5.62278	0.00128512
13528330	AT5G19600	SULTR3;5	putative sulfate transporter 3.5	NM_121965 // SULTR3;5 // putative sulfate transporter 3.5 // --- // 832080 /// AT5G19600.1 // SULTR3;5 // putative sulfate transporter 3.5 // --- // 832080 /// AK226785 // SULTR3;5 // putative sulfate transporter 3.5 // --- // 832080	-1.2752	5.85976	0.0248401
13441605	AT3G60130	BGLU16	beta glucosidase 16	NM_115876 // BGLU16 // beta glucosidase 16 // --- // 825183 /// NM_001084847 // BGLU16 // beta glucosidase 16 // --- // 825183 /// AT3G60130.1 // BGLU16 // beta glucosidase 16 // --- // 825183 /// AT3G60130.3 // BGLU16 // beta glucosidase 16 // --- // 825183 /// NM_001035822 // BGLU16 // beta glucosidase 16 // --- // 825183 /// AT3G60130.2 // BGLU16 // beta glucosidase 16 // --- // 825183 /// AY0…	1.27332	7.12693	0.0177037
13344694	AT1G26560	BGLU40	beta glucosidase 40	NM_102418 // BGLU40 // beta glucosidase 40 // --- // 839196 /// AT1G26560.1 // BGLU40 // beta glucosidase 40 // --- // 839196 /// AY045927 // BGLU40 // beta glucosidase 40 // --- // 839196	1.27292	8.2557	0.00348073
13544259	AT5G66380	FOLT1	folate transporter 1	NM_126036 // FOLT1 // folate transporter 1 // --- // 836770 /// AT5G66380.1 // FOLT1 // folate transporter 1 // --- // 836770 /// BT010139 // FOLT1 // folate transporter 1 // --- // 836770	-1.27126	8.97089	0.00317225
13535113	AT5G43870	AT5G43870	hypothetical protein	NM_123754 // AT5G43870 // hypothetical protein // --- // 834409 /// AT5G43870.1 // AT5G43870 // hypothetical protein // --- // 834409 /// BT028920 // AT5G43870 // hypothetical protein // --- // 834409	-1.27119	5.84001	0.00229262
13519126	AT5G64230	AT5G64230	hypothetical protein	NM_125819 // AT5G64230 // hypothetical protein // --- // 836544 /// AT5G64230.1 // AT5G64230 // hypothetical protein // --- // 836544	1.27053	5.99032	0.0126228
13451649	AT3G20250	PUM5	pumilio 5	NM_112916 // PUM5 // pumilio 5 // --- // 821569 /// AT3G20250.1 // PUM5 // pumilio 5 // --- // 821569	1.2702	5.49447	0.000489978
13438540	AT3G52380	CP33	chloroplast RNA-binding protein 33	NM_115098 // CP33 // chloroplast RNA-binding protein 33 // --- // 824403 /// AT3G52380.1 // CP33 // chloroplast RNA-binding protein 33 // --- // 824403 /// AY039607 // CP33 // chloroplast RNA-binding protein 33 // --- // 824403	-1.26937	8.08099	0.00155408
13496860	AT5G03190	CPUORF47	conserved peptide upstream open reading frame 47	NM_120397 // CPUORF47 // conserved peptide upstream open reading frame 47 // --- // 831909 /// NM_001125688 // CPUORF47 // conserved peptide upstream open reading frame 47 // --- // 831909 /// AT5G03190.1 // CPUORF47 // conserved peptide upstream open reading frame 47 // --- // 831909 /// AT5G03190.3 // CPUORF47 // conserved peptide upstream open reading frame 47 // --- // 831909 /// NM_001085053…	1.26905	7.0133	0.00274819
13351666	AT1G53440	AT1G53440	putative LRR receptor-like serine/threonine-protein kinase	NM_104222 // AT1G53440 // putative LRR receptor-like serine/threonine-protein kinase // --- // 841779 /// AT1G53440.1 // AT1G53440 // putative LRR receptor-like serine/threonine-protein kinase // --- // 841779	-1.26883	9.6321	0.000151212
13473015	AT4G24510 AT4G24520	CER2	HXXXD-type acyl-transferase-like protein	NM_118584 // CER2 // HXXXD-type acyl-transferase-like protein // --- // 828553 /// AT4G24510.1 // CER2 // HXXXD-type acyl-transferase-like protein // --- // 828553 /// NM_001203894 // ATR1 // NADPH-ferrihemoprotein reductase // --- // 828554 /// AT4G24520.2 // ATR1 // NADPH-ferrihemoprotein reductase // --- // 828554 /// BT026481 // CER2 // HXXXD-type acyl-transferase-like protein // --- // 828553	1.26852	6.54124	0.00123997
13397520		NA	NA	---	1.26796	5.05895	0.00119337
13342826	AT1G21000	AT1G21000	PLATZ transcription factor domain-containing protein	NM_101953 // AT1G21000 // PLATZ transcription factor domain-containing protein // --- // 838694 /// AT1G21000.1 // AT1G21000 // PLATZ transcription factor domain-containing protein // --- // 838694 /// NM_001123850 // AT1G21000 // PLATZ transcription factor domain-containing protein // --- // 838694 /// AT1G21000.2 // AT1G21000 // PLATZ transcription factor domain-containing protein // --- // 838…	1.26781	8.25897	0.00182532
13472883	AT4G24400	CIPK8	CBL-interacting serine/threonine-protein kinase 8	NM_118573 // CIPK8 // CBL-interacting serine/threonine-protein kinase 8 // --- // 828542 /// AT4G24400.1 // CIPK8 // CBL-interacting serine/threonine-protein kinase 8 // --- // 828542 /// NM_001084973 // CIPK8 // CBL-interacting serine/threonine-protein kinase 8 // --- // 828542 /// AT4G24400.2 // CIPK8 // CBL-interacting serine/threonine-protein kinase 8 // --- // 828542 /// BT000958 // CIPK8 //…	1.26752	7.80353	0.000242724
13490406	AT4G27520	ENODL2	early nodulin-like protein 2	NM_118887 // ENODL2 // early nodulin-like protein 2 // --- // 828861 /// AT4G27520.1 // ENODL2 // early nodulin-like protein 2 // --- // 828861 /// BT000767 // ENODL2 // early nodulin-like protein 2 // --- // 828861	1.26632	10.0837	5.92252e-05
13450509	AT3G17330	ECT6	hypothetical protein	NM_112611 // ECT6 // hypothetical protein // --- // 820996 /// AT3G17330.1 // ECT6 // hypothetical protein // --- // 820996 /// NM_001084699 // ECT6 // hypothetical protein // --- // 820996 /// AT3G17330.2 // ECT6 // hypothetical protein // --- // 820996 /// BT025338 // ECT6 // hypothetical protein // --- // 820996	-1.26444	7.83164	0.000208216
13414395	AT2G28950	EXPA6	expansin A6	NM_128454 // EXPA6 // expansin A6 // --- // 817444 /// AT2G28950.1 // EXPA6 // expansin A6 // --- // 817444 /// AY058193 // EXPA6 // expansin A6 // --- // 817444	-1.2639	7.31271	0.00908148
13538010	AT5G50720	HVA22E	HVA22-like protein e	NM_124450 // HVA22E // HVA22-like protein e // --- // 835144 /// AT5G50720.1 // HVA22E // HVA22-like protein e // --- // 835144 /// AF290892 // HVA22E // HVA22-like protein e // --- // 835144	1.2635	5.66224	0.00690348
13522065	AT5G04760	AT5G04760	duplicated SANT DNA-binding domain-containing protein	NM_120558 // AT5G04760 // duplicated SANT DNA-binding domain-containing protein // --- // 830354 /// AT5G04760.1 // AT5G04760 // duplicated SANT DNA-binding domain-containing protein // --- // 830354 /// AY050976 // AT5G04760 // duplicated SANT DNA-binding domain-containing protein // --- // 830354	1.26341	5.0791	0.000208216
13408864	AT2G14520	AT2G14520	CBS and transporter associated domain-containing protein	NM_127015 // AT2G14520 // CBS and transporter associated domain-containing protein // --- // 815939 /// AT2G14520.1 // AT2G14520 // CBS and transporter associated domain-containing protein // --- // 815939	1.26164	6.23708	0.000244838
13541003	AT5G58670	PLC1	phosphoinositide phospholipase C 1	NM_125254 // PLC1 // phosphoinositide phospholipase C 1 // --- // 835981 /// AT5G58670.1 // PLC1 // phosphoinositide phospholipase C 1 // --- // 835981 /// D38544 // PLC1 // phosphoinositide phospholipase C 1 // --- // 835981	1.26082	6.65506	0.00176814
13461124	AT3G57330	ACA11	Ca2+-transporting ATPase	NM_115593 // ACA11 // Ca2+-transporting ATPase // --- // 824900 /// AT3G57330.1 // ACA11 // Ca2+-transporting ATPase // --- // 824900	-1.2582	8.59803	0.00268581
13443548	AT3G02170	LNG2	longifolia2	NM_111084 // LNG2 // longifolia2 // --- // 821279 /// AT3G02170.1 // LNG2 // longifolia2 // --- // 821279 /// AY150501 // LNG2 // longifolia2 // --- // 821279	-1.25809	7.3625	0.000111543
13419983	AT2G41720	EMB2654	pentatricopeptide repeat-containing protein	NM_180026 // EMB2654 // pentatricopeptide repeat-containing protein // --- // 818771 /// AT2G41720.2 // EMB2654 // pentatricopeptide repeat-containing protein // --- // 818771 /// NM_180025 // EMB2654 // pentatricopeptide repeat-containing protein // --- // 818771 /// AT2G41720.1 // EMB2654 // pentatricopeptide repeat-containing protein // --- // 818771 /// AY091135 // EMB2654 // pentatricopeptid…	-1.25756	6.39239	0.000109444
13487784	AT4G21910	AT4G21910	mate efflux domain-containing protein	NM_118312 // AT4G21910 // mate efflux domain-containing protein // --- // 828280 /// AT4G21910.1 // AT4G21910 // mate efflux domain-containing protein // --- // 828280 /// NM_202858 // AT4G21910 // mate efflux domain-containing protein // --- // 828280 /// AT4G21910.2 // AT4G21910 // mate efflux domain-containing protein // --- // 828280 /// NM_001203864 // AT4G21910 // mate efflux domain-contain…	1.25673	6.38959	0.00986986
13393618	AT2G17120	LYM2	LysM domain-containing GPI-anchored protein 2	NM_127266 // LYM2 // LysM domain-containing GPI-anchored protein 2 // --- // 816217 /// AT2G17120.1 // LYM2 // LysM domain-containing GPI-anchored protein 2 // --- // 816217 /// AF428464 // LYM2 // LysM domain-containing GPI-anchored protein 2 // --- // 816217	1.25618	8.57363	0.00347368
13402017	AT2G37580	AT2G37580	RING-H2 finger protein ATL33	NM_129313 // AT2G37580 // RING-H2 finger protein ATL33 // --- // 818334 /// AT2G37580.1 // AT2G37580 // RING-H2 finger protein ATL33 // --- // 818334 /// BT024849 // AT2G37580 // RING-H2 finger protein ATL33 // --- // 818334	1.25612	6.98191	0.00315481
13341558	AT1G17840	WBC11	ABC transporter G family member 11	NM_101647 // WBC11 // ABC transporter G family member 11 // --- // 838363 /// AT1G17840.1 // WBC11 // ABC transporter G family member 11 // --- // 838363 /// AY080792 // WBC11 // ABC transporter G family member 11 // --- // 838363	1.25593	9.2899	1.38986e-05
13385154	AT1G68990	MGP3	DNA-directed RNA polymerase 1	NM_105571 // MGP3 // DNA-directed RNA polymerase 1 // --- // 843232 /// AT1G68990.1 // MGP3 // DNA-directed RNA polymerase 1 // --- // 843232 /// NM_001198426 // MGP3 // DNA-directed RNA polymerase 1 // --- // 843232 /// AT1G68990.2 // MGP3 // DNA-directed RNA polymerase 1 // --- // 843232	-1.25524	6.31456	0.000564463
13536466	AT5G47180	AT5G47180	VAMP (vesicle-associated membrane protein) family protein	NM_124089 // AT5G47180 // VAMP (vesicle-associated membrane protein) family protein // --- // 834764 /// AT5G47180.2 // AT5G47180 // VAMP (vesicle-associated membrane protein) family protein // --- // 834764 /// NM_180813 // AT5G47180 // VAMP (vesicle-associated membrane protein) family protein // --- // 834764 /// AT5G47180.1 // AT5G47180 // VAMP (vesicle-associated membrane protein) family prot…	1.2546	9.93345	7.6232e-06
13517681	AT5G60860	RABA1f	RAB GTPase homolog A1F	NM_125479 // RABA1f // RAB GTPase homolog A1F // --- // 836207 /// AT5G60860.1 // RABA1f // RAB GTPase homolog A1F // --- // 836207 /// AK118670 // RABA1f // RAB GTPase homolog A1F // --- // 836207	1.25379	9.3533	0.00176814
13529743	AT5G23060	CaS	calcium sensing receptor	NM_122212 // CaS // calcium sensing receptor // --- // 832370 /// AT5G23060.1 // CaS // calcium sensing receptor // --- // 832370 /// BT000666 // CaS // calcium sensing receptor // --- // 832370	-1.25238	8.56894	0.00017999
13368368	AT1G15310	ATHSRP54A	Signal recognition particle protein 1	NM_101400 // ATHSRP54A // Signal recognition particle protein 1 // --- // 838100 /// AT1G15310.1 // ATHSRP54A // Signal recognition particle protein 1 // --- // 838100 /// AK221684 // ATHSRP54A // Signal recognition particle protein 1 // --- // 838100	1.25228	6.0429	0.0100665
13358418	AT1G72700	AT1G72700	phospholipid-translocating ATPase	NM_105929 // AT1G72700 // phospholipid-translocating ATPase // --- // 843602 /// AT1G72700.1 // AT1G72700 // phospholipid-translocating ATPase // --- // 843602	1.25157	6.11847	0.00454866
13384954	AT1G68530	KCS6	3-ketoacyl-CoA synthase 6	NM_179530 // KCS6 // 3-ketoacyl-CoA synthase 6 // --- // 843182 /// AT1G68530.2 // KCS6 // 3-ketoacyl-CoA synthase 6 // --- // 843182 /// NM_105524 // KCS6 // 3-ketoacyl-CoA synthase 6 // --- // 843182 /// AT1G68530.1 // KCS6 // 3-ketoacyl-CoA synthase 6 // --- // 843182 /// AF129511 // KCS6 // 3-ketoacyl-CoA synthase 6 // --- // 843182	1.25094	8.05221	0.000764838
13495711	AT4G39410	WRKY13	putative WRKY transcription factor 13	NM_120101 // WRKY13 // putative WRKY transcription factor 13 // --- // 830096 /// AT4G39410.1 // WRKY13 // putative WRKY transcription factor 13 // --- // 830096 /// AF421153 // WRKY13 // putative WRKY transcription factor 13 // --- // 830096	-1.25082	6.22656	0.00823389
13356775	AT1G68890	AT1G68890	2-oxoglutarate decarboxylase/ hydro-lyase/ magnesium ion binding protein	NM_105563 // AT1G68890 // 2-oxoglutarate decarboxylase/ hydro-lyase/ magnesium ion binding protein // --- // 843222 /// AT1G68890.1 // AT1G68890 // 2-oxoglutarate decarboxylase/ hydro-lyase/ magnesium ion binding protein // --- // 843222	-1.25076	7.45795	0.00614751
13526469	AT5G15254	AT5G15254	hypothetical protein	NM_001125756 // AT5G15254 // hypothetical protein // --- // 6240829 /// AT5G15254.1 // AT5G15254 // hypothetical protein // --- // 6240829	1.24967	5.85071	0.00292623
13460664	AT3G56160	AT3G56160	Sodium bile acid symporter family protein	NM_115474 // AT3G56160 // Sodium bile acid symporter family protein // --- // 824782 /// AT3G56160.1 // AT3G56160 // Sodium bile acid symporter family protein // --- // 824782	-1.24961	7.17013	0.0032254
13484908	AT4G15140 AT4G15130	AT4G15140	hypothetical protein	NM_117603 // AT4G15140 // hypothetical protein // --- // 827180 /// AT4G15140.1 // AT4G15140 // hypothetical protein // --- // 827180 /// NM_117602 // CCT2 // phosphorylcholine cytidylyltransferase2 // --- // 827179 /// AT4G15130.1 // CCT2 // phosphorylcholine cytidylyltransferase2 // --- // 827179 /// AF372879 // AT4G15140 // hypothetical protein // --- // 827180	1.24941	6.55459	0.000969876
13441218	AT3G59210	AT3G59210	F-box/LRR-repeat protein	NM_115783 // AT3G59210 // F-box/LRR-repeat protein // --- // 825090 /// AT3G59210.1 // AT3G59210 // F-box/LRR-repeat protein // --- // 825090 /// NM_001203204 // AT3G59210 // F-box/LRR-repeat protein // --- // 825090 /// NM_001203205 // AT3G59210 // F-box/LRR-repeat protein // --- // 825090 /// AT3G59210.3 // AT3G59210 // F-box/LRR-repeat protein // --- // 825090 /// AT3G59210.4 // AT3G59210 // F…	1.24702	4.60743	0.000819653
13391697	AT2G04790	AT2G04790	hypothetical protein	NM_201690 // AT2G04790 // hypothetical protein // --- // 815022 /// NM_001036243 // AT2G04790 // hypothetical protein // --- // 815022 /// AT2G04790.2 // AT2G04790 // hypothetical protein // --- // 815022 /// AT2G04790.3 // AT2G04790 // hypothetical protein // --- // 815022 /// NM_126509 // AT2G04790 // hypothetical protein // --- // 815022 /// AT2G04790.1 // AT2G04790 // hypothetical protein // …	-1.24689	5.81094	0.000330862
13479663	AT4G39670	AT4G39670	glycolipid transfer protein	NM_120127 // AT4G39670 // glycolipid transfer protein // --- // 830121 /// AT4G39670.1 // AT4G39670 // glycolipid transfer protein // --- // 830121 /// AY126985 // AT4G39670 // glycolipid transfer protein // --- // 830121	1.24657	4.61583	0.00691435
13451782	AT3G20470	GRP5	glycine-rich protein 5	NM_112938 // GRP5 // glycine-rich protein 5 // --- // 3768804 /// AT3G20470.1 // GRP5 // glycine-rich protein 5 // --- // 3768804 /// AY045629 // GRP5 // glycine-rich protein 5 // --- // 3768804	1.24612	4.51234	0.00157125
13520514	AT5G67340	AT5G67340	U-box domain-containing protein 2	NM_126134 // AT5G67340 // U-box domain-containing protein 2 // --- // 836869 /// AT5G67340.1 // AT5G67340 // U-box domain-containing protein 2 // --- // 836869 /// BT015818 // AT5G67340 // U-box domain-containing protein 2 // --- // 836869	1.24588	6.6507	0.0163491
13440324	AT3G56880	AT3G56880	VQ motif-containing protein	NM_115547 // AT3G56880 // VQ motif-containing protein // --- // 824855 /// AT3G56880.1 // AT3G56880 // VQ motif-containing protein // --- // 824855 /// AY045980 // AT3G56880 // VQ motif-containing protein // --- // 824855	1.24558	8.70749	0.00176814
13454110	AT3G26910	AT3G26910	hydroxyproline-rich glycoprotein family protein	NM_113603 // AT3G26910 // hydroxyproline-rich glycoprotein family protein // --- // 822307 /// NM_001035701 // AT3G26910 // hydroxyproline-rich glycoprotein family protein // --- // 822307 /// AT3G26910.1 // AT3G26910 // hydroxyproline-rich glycoprotein family protein // --- // 822307 /// AT3G26910.2 // AT3G26910 // hydroxyproline-rich glycoprotein family protein // --- // 822307 /// AK316927 // …	1.24535	8.74136	3.37758e-05
13425446	AT3G07430	YLMG1-1	YGGT family protein	NM_111622 // YLMG1-1 // YGGT family protein // --- // 819931 /// AT3G07430.1 // YLMG1-1 // YGGT family protein // --- // 819931 /// AY099847 // YLMG1-1 // YGGT family protein // --- // 819931	-1.24529	5.88661	0.00298096
13456257	AT3G45160	AT3G45160	Putative membrane lipoprotein	NM_114385 // AT3G45160 // Putative membrane lipoprotein // --- // 823652 /// AT3G45160.1 // AT3G45160 // Putative membrane lipoprotein // --- // 823652 /// BT006388 // AT3G45160 // Putative membrane lipoprotein // --- // 823652	-1.24503	4.60481	0.0113192
13414535	AT2G29450	GSTU5	glutathione S-transferase 103-1A	NM_128499 // GSTU5 // glutathione S-transferase 103-1A // --- // 817494 /// AT2G29450.1 // GSTU5 // glutathione S-transferase 103-1A // --- // 817494 /// AY062676 // GSTU5 // glutathione S-transferase 103-1A // --- // 817494	1.24465	8.63001	0.046455
13455718	AT3G43270	AT3G43270	pectinesterase 32	NM_114195 // AT3G43270 // pectinesterase 32 // --- // 823402 /// AT3G43270.1 // AT3G43270 // pectinesterase 32 // --- // 823402 /// AY070071 // AT3G43270 // pectinesterase 32 // --- // 823402	1.24435	6.47125	0.0108536
13334244	AT1G01240	AT1G01240	hypothetical protein	NM_202007 // AT1G01240 // hypothetical protein // --- // 839274 /// AT1G01240.3 // AT1G01240 // hypothetical protein // --- // 839274 /// NM_100007 // AT1G01240 // hypothetical protein // --- // 839274 /// AT1G01240.1 // AT1G01240 // hypothetical protein // --- // 839274 /// NM_202006 // AT1G01240 // hypothetical protein // --- // 839274 /// AT1G01240.2 // AT1G01240 // hypothetical protein // ---…	1.24382	5.86263	0.00142759
13342454	AT1G20030	AT1G20030	pathogenesis-related thaumatin-like protein	NM_202141 // AT1G20030 // pathogenesis-related thaumatin-like protein // --- // 838592 /// AT1G20030.2 // AT1G20030 // pathogenesis-related thaumatin-like protein // --- // 838592 /// NM_101858 // AT1G20030 // pathogenesis-related thaumatin-like protein // --- // 838592 /// AT1G20030.1 // AT1G20030 // pathogenesis-related thaumatin-like protein // --- // 838592 /// AK226992 // AT1G20030 // pathog…	1.2426	6.17381	0.000541291
13375763	AT1G35830	AT1G35830	VQ motif-containing protein	NM_103283 // AT1G35830 // VQ motif-containing protein // --- // 840485 /// AT1G35830.1 // AT1G35830 // VQ motif-containing protein // --- // 840485	-1.24156	5.22694	0.0121378
13386820	AT1G73320	AT1G73320	S-adenosylmethionine-dependent methyltransferase domain-containing protein	NM_001036197 // AT1G73320 // S-adenosylmethionine-dependent methyltransferase domain-containing protein // --- // 843666 /// AT1G73320.2 // AT1G73320 // S-adenosylmethionine-dependent methyltransferase domain-containing protein // --- // 843666 /// NM_105991 // AT1G73320 // S-adenosylmethionine-dependent methyltransferase domain-containing protein // --- // 843666 /// AT1G73320.1 // AT1G73320 // …	-1.24023	6.30642	0.00147924
13541528	AT5G59870	HTA6	histone H2A 6	NM_125380 // HTA6 // histone H2A 6 // --- // 836109 /// AT5G59870.1 // HTA6 // histone H2A 6 // --- // 836109 /// AK117890 // HTA6 // histone H2A 6 // --- // 836109	-1.23989	6.41371	0.0165302
13502075	AT5G15980	AT5G15980	pentatricopeptide repeat-containing protein	NM_121603 // AT5G15980 // pentatricopeptide repeat-containing protein // --- // 831455 /// AT5G15980.1 // AT5G15980 // pentatricopeptide repeat-containing protein // --- // 831455 /// AY102122 // AT5G15980 // pentatricopeptide repeat-containing protein // --- // 831455	-1.23936	6.77029	0.00177662
13490880	AT4G28560	RIC7	ROP-interactive CRIB motif-containing protein 7	NM_118998 // RIC7 // ROP-interactive CRIB motif-containing protein 7 // --- // 828974 /// AT4G28560.1 // RIC7 // ROP-interactive CRIB motif-containing protein 7 // --- // 828974	-1.2388	5.84776	0.0365855
13532169	AT5G35220	EGY1	Peptidase M50 family protein	NM_122913 // EGY1 // Peptidase M50 family protein // --- // 833476 /// AT5G35220.1 // EGY1 // Peptidase M50 family protein // --- // 833476 /// AY050809 // EGY1 // Peptidase M50 family protein // --- // 833476	-1.23851	8.22237	0.00176632
13529684	AT5G22870	AT5G22870	late embryogenesis abundant hydroxyproline-rich glycoprotein	NM_122192 // AT5G22870 // late embryogenesis abundant hydroxyproline-rich glycoprotein // --- // 832350 /// AT5G22870.1 // AT5G22870 // late embryogenesis abundant hydroxyproline-rich glycoprotein // --- // 832350	-1.23591	3.37422	0.00877144
13534076	AT5G41050	AT5G41050	Pollen Ole e 1 allergen and extensin family protein	NM_123470 // AT5G41050 // Pollen Ole e 1 allergen and extensin family protein // --- // 834107 /// AT5G41050.1 // AT5G41050 // Pollen Ole e 1 allergen and extensin family protein // --- // 834107 /// BT043492 // AT5G41050 // Pollen Ole e 1 allergen and extensin family protein // --- // 834107	-1.23521	5.95783	0.00366977
13432598	AT3G23940	AT3G23940	dihydroxy-acid dehydratase	NM_113299 // AT3G23940 // dihydroxy-acid dehydratase // --- // 821977 /// NM_001203030 // AT3G23940 // dihydroxy-acid dehydratase // --- // 821977 /// AT3G23940.1 // AT3G23940 // dihydroxy-acid dehydratase // --- // 821977 /// AT3G23940.2 // AT3G23940 // dihydroxy-acid dehydratase // --- // 821977 /// AF446360 // AT3G23940 // dihydroxy-acid dehydratase // --- // 821977	-1.23476	7.51512	0.0214657
13390806	AT2G02390	GSTZ1	glutathione S-transferase zeta-class 1	NM_201671 // GSTZ1 // glutathione S-transferase zeta-class 1 // --- // 814770 /// NM_126296 // GSTZ1 // glutathione S-transferase zeta-class 1 // --- // 814770 /// NM_179595 // GSTZ1 // glutathione S-transferase zeta-class 1 // --- // 814770 /// AT2G02390.2 // GSTZ1 // glutathione S-transferase zeta-class 1 // --- // 814770 /// AT2G02390.1 // GSTZ1 // glutathione S-transferase zeta-class 1 // ---…	1.2345	7.37586	0.00286886
13486270	AT4G17840 AT4G17830	AT4G17840	hypothetical protein	NM_117893 // AT4G17840 // hypothetical protein // --- // 827507 /// AT4G17840.1 // AT4G17840 // hypothetical protein // --- // 827507 /// NM_117892 // AT4G17830 // acetylornithine deacetylase // --- // 827506 /// NM_001203829 // AT4G17830 // acetylornithine deacetylase // --- // 827506 /// AT4G17830.1 // AT4G17830 // acetylornithine deacetylase // --- // 827506 /// AT4G17830.2 // AT4G17830 // ace…	1.23382	8.7627	0.0145863
13438875	AT3G53240 AT3G53235	RLP45	receptor like protein 45	NM_115184 // RLP45 // receptor like protein 45 // --- // 824491 /// AT3G53240.1 // RLP45 // receptor like protein 45 // --- // 824491 /// NM_148871 // AT3G53235 // hypothetical protein // --- // 824490 /// AT3G53235.1 // AT3G53235 // hypothetical protein // --- // 824490	-1.23311	6.51395	0.00101766
13378194	AT1G51500	CER5	ABC transporter G family member 12	NM_104028 // CER5 // ABC transporter G family member 12 // --- // 841575 /// AT1G51500.1 // CER5 // ABC transporter G family member 12 // --- // 841575 /// AF412079 // CER5 // ABC transporter G family member 12 // --- // 841575	1.23276	9.97251	0.000148461
13444678	AT3G04760	AT3G04760	pentatricopeptide repeat-containing protein	NM_111348 // AT3G04760 // pentatricopeptide repeat-containing protein // --- // 819636 /// AT3G04760.1 // AT3G04760 // pentatricopeptide repeat-containing protein // --- // 819636 /// AY056218 // AT3G04760 // pentatricopeptide repeat-containing protein // --- // 819636	-1.23201	7.63082	0.000504891
13406959	AT2G01755	AT2G01755	hypothetical protein	NM_147232 // AT2G01755 // hypothetical protein // --- // 814706 /// AT2G01755.1 // AT2G01755 // hypothetical protein // --- // 814706 /// AK220713 // AT2G01755 // hypothetical protein // --- // 814706	-1.23176	7.29506	0.000256142
13514345	AT5G53160	RCAR3	abscisic acid receptor PYL8	NM_180849 // RCAR3 // abscisic acid receptor PYL8 // --- // 835397 /// AT5G53160.1 // RCAR3 // abscisic acid receptor PYL8 // --- // 835397 /// NM_124695 // RCAR3 // abscisic acid receptor PYL8 // --- // 835397 /// AT5G53160.2 // RCAR3 // abscisic acid receptor PYL8 // --- // 835397 /// BT003112 // RCAR3 // abscisic acid receptor PYL8 // --- // 835397	-1.23071	9.65408	0.00104339
13530185	AT5G24155	AT5G24155	FAD/NAD(P)-binding oxidoreductase family protein	NM_147909 // AT5G24155 // FAD/NAD(P)-binding oxidoreductase family protein // --- // 832481 /// AT5G24155.1 // AT5G24155 // FAD/NAD(P)-binding oxidoreductase family protein // --- // 832481 /// BT014847 // AT5G24155 // FAD/NAD(P)-binding oxidoreductase family protein // --- // 832481	1.22999	7.46466	0.0186916
13427187	AT3G12270	PRMT3	protein arginine N-methyltransferase 3	NM_112063 // PRMT3 // protein arginine N-methyltransferase 3 // --- // 820407 /// AT3G12270.1 // PRMT3 // protein arginine N-methyltransferase 3 // --- // 820407	-1.22798	7.74163	0.0140386
13510824	AT5G45280	AT5G45280	Pectinacetylesterase family protein	NM_123896 // AT5G45280 // Pectinacetylesterase family protein // --- // 834564 /// NM_180804 // AT5G45280 // Pectinacetylesterase family protein // --- // 834564 /// AT5G45280.1 // AT5G45280 // Pectinacetylesterase family protein // --- // 834564 /// AT5G45280.2 // AT5G45280 // Pectinacetylesterase family protein // --- // 834564 /// AY056198 // AT5G45280 // Pectinacetylesterase family protein //…	1.22653	10.1116	0.00622742
13484659	AT4G14680	APS3	3'-phosphoadenosine 5'-phosphosulfate synthase	NM_117550 // APS3 // 3'-phosphoadenosine 5'-phosphosulfate synthase // --- // 827118 /// AT4G14680.1 // APS3 // 3'-phosphoadenosine 5'-phosphosulfate synthase // --- // 827118	-1.22613	7.90726	0.00589936
13460195	AT3G54950	PLA IIIA	patatin-like protein 6	NM_115352 // PLA IIIA // patatin-like protein 6 // --- // 824660 /// AT3G54950.1 // PLA IIIA // patatin-like protein 6 // --- // 824660	1.22562	7.7495	0.00470132
13491447	AT4G30190	HA2	H(+)-ATPase 2	NM_119165 // HA2 // H(+)-ATPase 2 // --- // 829142 /// NM_001203941 // HA2 // H(+)-ATPase 2 // --- // 829142 /// AT4G30190.1 // HA2 // H(+)-ATPase 2 // --- // 829142 /// AT4G30190.2 // HA2 // H(+)-ATPase 2 // --- // 829142 /// BT000781 // HA2 // H(+)-ATPase 2 // --- // 829142	-1.2256	9.18767	0.00182134
13486873	AT4G19390	AT4G19390	hypothetical protein	NM_118059 // AT4G19390 // hypothetical protein // --- // 827680 /// AT4G19390.1 // AT4G19390 // hypothetical protein // --- // 827680 /// AF378856 // AT4G19390 // hypothetical protein // --- // 827680	1.22536	7.73701	0.00355622
13476550	AT4G32480	AT4G32480	hypothetical protein	NM_119400 // AT4G32480 // hypothetical protein // --- // 829383 /// AT4G32480.1 // AT4G32480 // hypothetical protein // --- // 829383 /// AY052287 // AT4G32480 // hypothetical protein // --- // 829383	1.22525	6.76775	0.0137142
13447928	AT3G11660	NHL1	NDR1/HIN1-Like protein 1	NM_111998 // NHL1 // NDR1/HIN1-Like protein 1 // --- // 820338 /// AT3G11660.1 // NHL1 // NDR1/HIN1-Like protein 1 // --- // 820338 /// AF264697 // NHL1 // NDR1/HIN1-Like protein 1 // --- // 820338	1.22493	4.87609	0.0144248
13387421	AT1G74875	AT1G74875	hypothetical protein	NM_001160999 // AT1G74875 // hypothetical protein // --- // 7922311 /// AT1G74875.1 // AT1G74875 // hypothetical protein // --- // 7922311	-1.22456	5.60618	0.00119337
13398221	AT2G28320	AT2G28320	pleckstrin homology (PH) and lipid-binding START domain-containing protein	NM_128391 // AT2G28320 // pleckstrin homology (PH) and lipid-binding START domain-containing protein // --- // 817379 /// AT2G28320.1 // AT2G28320 // pleckstrin homology (PH) and lipid-binding START domain-containing protein // --- // 817379	1.22386	7.51358	5.06243e-05
13480799		NA	NA	---	1.22282	4.46042	0.000461791
13540370	AT5G57170	AT5G57170	macrophage migration inhibitory factor family protein	NM_125099 // AT5G57170 // macrophage migration inhibitory factor family protein // --- // 835823 /// NM_001203628 // AT5G57170 // macrophage migration inhibitory factor family protein // --- // 835823 /// AT5G57170.1 // AT5G57170 // macrophage migration inhibitory factor family protein // --- // 835823 /// AT5G57170.2 // AT5G57170 // macrophage migration inhibitory factor family protein // --- //…	-1.22213	7.3468	0.0065826
13499807	AT5G10020	AT5G10020	putative inactive receptor kinase	NM_121040 // AT5G10020 // putative inactive receptor kinase // --- // 830865 /// AT5G10020.1 // AT5G10020 // putative inactive receptor kinase // --- // 830865 /// NM_001085093 // AT5G10020 // putative inactive receptor kinase // --- // 830865 /// AT5G10020.2 // AT5G10020 // putative inactive receptor kinase // --- // 830865 /// AK228463 // AT5G10020 // putative inactive receptor kinase // --- //…	-1.22186	7.15783	0.00181499
13413362	AT2G26690	AT2G26690	nitrate transporter 1.4	NM_179753 // AT2G26690 // nitrate transporter 1.4 // --- // 817210 /// AT2G26690.1 // AT2G26690 // nitrate transporter 1.4 // --- // 817210	1.21955	10.7826	0.00157664
13336138	AT1G05620	URH2	putative uridine nucleosidase 2	NM_100442 // URH2 // putative uridine nucleosidase 2 // --- // 837068 /// AT1G05620.1 // URH2 // putative uridine nucleosidase 2 // --- // 837068 /// NM_001123762 // URH2 // putative uridine nucleosidase 2 // --- // 837068 /// AT1G05620.2 // URH2 // putative uridine nucleosidase 2 // --- // 837068 /// BT002049 // URH2 // putative uridine nucleosidase 2 // --- // 837068	1.21847	7.56517	0.0434437
13415402	AT2G31390	AT2G31390	fructokinase	NM_128696 // AT2G31390 // fructokinase // --- // 817697 /// AT2G31390.1 // AT2G31390 // fructokinase // --- // 817697 /// AY074365 // AT2G31390 // fructokinase // --- // 817697	1.21789	6.74621	0.00548666
13384946	AT1G68520	AT1G68520	zinc finger protein CONSTANS-LIKE 6	NM_105523 // AT1G68520 // zinc finger protein CONSTANS-LIKE 6 // --- // 843181 /// AT1G68520.1 // AT1G68520 // zinc finger protein CONSTANS-LIKE 6 // --- // 843181 /// AY054625 // AT1G68520 // zinc finger protein CONSTANS-LIKE 6 // --- // 843181	-1.2162	8.73054	0.000487486
13491569	AT4G30460	AT4G30460	glycine-rich protein	NM_119192 // AT4G30460 // glycine-rich protein // --- // 829169 /// AT4G30460.1 // AT4G30460 // glycine-rich protein // --- // 829169 /// AY093075 // AT4G30460 // glycine-rich protein // --- // 829169	1.21488	3.79722	0.00816505
13496513	AT5G02260	EXPA9	expansin A9	NM_120304 // EXPA9 // expansin A9 // --- // 831736 /// AT5G02260.1 // EXPA9 // expansin A9 // --- // 831736 /// AY054586 // EXPA9 // expansin A9 // --- // 831736	-1.21453	5.72124	0.00769466
13389138	AT1G78850	AT1G78850	D-mannose binding lectin protein with Apple-like carbohydrate-binding domain	NM_106533 // AT1G78850 // D-mannose binding lectin protein with Apple-like carbohydrate-binding domain // --- // 844222 /// AT1G78850.1 // AT1G78850 // D-mannose binding lectin protein with Apple-like carbohydrate-binding domain // --- // 844222 /// AY054501 // AT1G78850 // D-mannose binding lectin protein with Apple-like carbohydrate-binding domain // --- // 844222	1.21426	5.11269	0.0133644
13514773	AT5G54080 AT5G54090	HGO	homogentisate 1,2-dioxygenase	NM_124787 // HGO // homogentisate 1,2-dioxygenase // --- // 835494 /// AT5G54080.2 // HGO // homogentisate 1,2-dioxygenase // --- // 835494 /// NM_180856 // HGO // homogentisate 1,2-dioxygenase // --- // 835494 /// AT5G54080.1 // HGO // homogentisate 1,2-dioxygenase // --- // 835494 /// NM_124788 // AT5G54090 // DNA mismatch repair protein MutS, type 2 // --- // 835495 /// AT5G54090.1 // AT5G5409…	1.21342	9.26118	0.00716667
13377073	AT1G48570 AT1G48560	AT1G48570	zinc finger (Ran-binding) domain-containing protein	NM_103753 // AT1G48570 // zinc finger (Ran-binding) domain-containing protein // --- // 841278 /// AT1G48570.1 // AT1G48570 // zinc finger (Ran-binding) domain-containing protein // --- // 841278 /// NM_103752 // AT1G48560 // hypothetical protein // --- // 841277 /// AT1G48560.1 // AT1G48560 // hypothetical protein // --- // 841277 /// AY065170 // AT1G48570 // zinc finger (Ran-binding) domain-con…	-1.21166	7.23445	0.0118663
13399125	AT2G30930	AT2G30930	hypothetical protein	NM_128646 // AT2G30930 // hypothetical protein // --- // 817644 /// AT2G30930.1 // AT2G30930 // hypothetical protein // --- // 817644 /// AY054580 // AT2G30930 // hypothetical protein // --- // 817644	1.2113	8.85285	0.0015017
13352785	AT1G56050	AT1G56050	putative GTP-binding protein	NM_104483 // AT1G56050 // putative GTP-binding protein // --- // 842056 /// AT1G56050.1 // AT1G56050 // putative GTP-binding protein // --- // 842056	-1.21047	6.31457	0.0120187
13494850	AT4G37670 AT4G37660	NAGS2	N-acetyl-l-glutamate synthase 2	NM_119930 // NAGS2 // N-acetyl-l-glutamate synthase 2 // --- // 829921 /// AT4G37670.1 // NAGS2 // N-acetyl-l-glutamate synthase 2 // --- // 829921 /// NM_202972 // NAGS2 // N-acetyl-l-glutamate synthase 2 // --- // 829921 /// AT4G37670.2 // NAGS2 // N-acetyl-l-glutamate synthase 2 // --- // 829921 /// NM_119929 // AT4G37660 // Ribosomal protein L12/ ATP-dependent Clp protease adaptor protein // …	-1.21044	6.3318	0.00118732
13543755	AT5G65380	AT5G65380	mate efflux domain-containing protein	NM_125936 // AT5G65380 // mate efflux domain-containing protein // --- // 836663 /// AT5G65380.1 // AT5G65380 // mate efflux domain-containing protein // --- // 836663 /// AF375456 // AT5G65380 // mate efflux domain-containing protein // --- // 836663	1.20813	9.79126	0.00354136
13500166	AT5G11090	AT5G11090	serine-rich protein-like protein	NM_121147 // AT5G11090 // serine-rich protein-like protein // --- // 830977 /// AT5G11090.1 // AT5G11090 // serine-rich protein-like protein // --- // 830977 /// BT004808 // AT5G11090 // serine-rich protein-like protein // --- // 830977	1.20779	8.91836	0.00122462
13432756	AT3G24520	HSFC1	heat stress transcription factor C-1	NM_113363 // HSFC1 // heat stress transcription factor C-1 // --- // 822047 /// AT3G24520.1 // HSFC1 // heat stress transcription factor C-1 // --- // 822047 /// AY056111 // HSFC1 // heat stress transcription factor C-1 // --- // 822047	1.2066	3.49532	0.00462942
13490985	AT4G29080	PAP2	auxin-responsive protein IAA27	NM_119052 // PAP2 // auxin-responsive protein IAA27 // --- // 829029 /// AT4G29080.1 // PAP2 // auxin-responsive protein IAA27 // --- // 829029 /// AY053404 // PAP2 // auxin-responsive protein IAA27 // --- // 829029	-1.20647	6.83235	0.0151047
13464261	AT4G01060	CPL3	CAPRICE-like MYB3	NM_202764 // CPL3 // CAPRICE-like MYB3 // --- // 827917 /// NM_001036490 // CPL3 // CAPRICE-like MYB3 // --- // 827917 /// AT4G01060.2 // CPL3 // CAPRICE-like MYB3 // --- // 827917 /// AT4G01060.3 // CPL3 // CAPRICE-like MYB3 // --- // 827917 /// NM_116336 // CPL3 // CAPRICE-like MYB3 // --- // 827917 /// AT4G01060.1 // CPL3 // CAPRICE-like MYB3 // --- // 827917 /// AK118043 // CPL3 // CAPRICE-li…	1.20641	7.08934	0.00631876
13353308	AT1G58520	RXW8	lipase/hydrolase	NM_001160964 // RXW8 // lipase/hydrolase // --- // 842218 /// AT1G58520.2 // RXW8 // lipase/hydrolase // --- // 842218 /// NM_148599 // RXW8 // lipase/hydrolase // --- // 842218 /// AT1G58520.1 // RXW8 // lipase/hydrolase // --- // 842218	1.20584	8.01368	0.00304324
13497858	AT5G05410	DREB2A	dehydration-responsive element-binding protein 2A	NM_120623 // DREB2A // dehydration-responsive element-binding protein 2A // --- // 830424 /// AT5G05410.1 // DREB2A // dehydration-responsive element-binding protein 2A // --- // 830424 /// NM_001036760 // DREB2A // dehydration-responsive element-binding protein 2A // --- // 830424 /// AT5G05410.2 // DREB2A // dehydration-responsive element-binding protein 2A // --- // 830424 /// AY063972 // DREB…	1.20523	5.2406	0.00312536
13452804	AT3G23170	AT3G23170	hypothetical protein	NM_113218 // AT3G23170 // hypothetical protein // --- // 821893 /// AT3G23170.1 // AT3G23170 // hypothetical protein // --- // 821893 /// BT025582 // AT3G23170 // hypothetical protein // --- // 821893	1.20521	5.90703	0.0130171
13535106	AT5G43850	ARD4	1,2-dihydroxy-3-keto-5-methylthiopentene dioxygenase 4	NM_123752 // ARD4 // 1,2-dihydroxy-3-keto-5-methylthiopentene dioxygenase 4 // --- // 834407 /// AT5G43850.1 // ARD4 // 1,2-dihydroxy-3-keto-5-methylthiopentene dioxygenase 4 // --- // 834407 /// BT000432 // ARD4 // 1,2-dihydroxy-3-keto-5-methylthiopentene dioxygenase 4 // --- // 834407	1.20498	7.23136	0.000903187
13464471	AT4G01610	AT4G01610	cathepsin B	NM_178950 // AT4G01610 // cathepsin B // --- // 826792 /// NM_116392 // AT4G01610 // cathepsin B // --- // 826792 /// AT4G01610.1 // AT4G01610 // cathepsin B // --- // 826792 /// AT4G01610.2 // AT4G01610 // cathepsin B // --- // 826792 /// AK176416 // AT4G01610 // cathepsin B // --- // 826792	1.20343	6.72315	0.00323433
13505513	AT5G25140	CYP71B13	cytochrome P450 71B13	NM_122423 // CYP71B13 // cytochrome P450 71B13 // --- // 832585 /// AT5G25140.1 // CYP71B13 // cytochrome P450 71B13 // --- // 832585 /// AK227044 // CYP71B13 // cytochrome P450 71B13 // --- // 832585	1.20246	5.48853	0.0430425
13355717	AT1G66160	CMPG1	U-box domain-containing protein 20	NM_105287 // CMPG1 // U-box domain-containing protein 20 // --- // 842931 /// AT1G66160.1 // CMPG1 // U-box domain-containing protein 20 // --- // 842931 /// NM_179516 // CMPG1 // U-box domain-containing protein 20 // --- // 842931 /// AT1G66160.2 // CMPG1 // U-box domain-containing protein 20 // --- // 842931 /// AY034913 // CMPG1 // U-box domain-containing protein 20 // --- // 842931	1.20205	5.47698	0.0318519
13479147	AT4G38430	ROPGEF1	Rop guanine nucleotide exchange factor 1	NM_120005 // ROPGEF1 // Rop guanine nucleotide exchange factor 1 // --- // 830000 /// AT4G38430.1 // ROPGEF1 // Rop guanine nucleotide exchange factor 1 // --- // 830000 /// AY056375 // ROPGEF1 // Rop guanine nucleotide exchange factor 1 // --- // 830000	-1.20084	7.1586	0.00118395
13363525	AT1G04990	AT1G04990	zinc finger CCCH domain-containing protein 3	NM_100378 // AT1G04990 // zinc finger CCCH domain-containing protein 3 // --- // 839351 /// AT1G04990.1 // AT1G04990 // zinc finger CCCH domain-containing protein 3 // --- // 839351 /// NM_202030 // AT1G04990 // zinc finger CCCH domain-containing protein 3 // --- // 839351 /// AT1G04990.2 // AT1G04990 // zinc finger CCCH domain-containing protein 3 // --- // 839351 /// AY048253 // AT1G04990 // zi…	1.20019	9.4155	0.000384673
13382429	AT1G62780	AT1G62780	hypothetical protein	NM_104956 // AT1G62780 // hypothetical protein // --- // 842577 /// AT1G62780.1 // AT1G62780 // hypothetical protein // --- // 842577 /// AY072395 // AT1G62780 // hypothetical protein // --- // 842577	-1.19932	9.12787	0.00157664
13472821	AT4G24220 AT4G24230	VEP1	WcaG domain-containing protein	NM_118555 // VEP1 // WcaG domain-containing protein // --- // 828523 /// NM_001084969 // VEP1 // WcaG domain-containing protein // --- // 828523 /// AT4G24220.1 // VEP1 // WcaG domain-containing protein // --- // 828523 /// AT4G24220.2 // VEP1 // WcaG domain-containing protein // --- // 828523 /// NM_118556 // ACBP3 // acyl-CoA-binding domain 3 // --- // 828524 /// NM_179101 // ACBP3 // acyl-CoA-…	1.19863	6.36924	0.000190859
13404958	AT2G44500	AT2G44500	axi 1 protein-like protein	NM_201959 // AT2G44500 // axi 1 protein-like protein // --- // 819057 /// AT2G44500.2 // AT2G44500 // axi 1 protein-like protein // --- // 819057 /// NM_130013 // AT2G44500 // axi 1 protein-like protein // --- // 819057 /// AT2G44500.1 // AT2G44500 // axi 1 protein-like protein // --- // 819057 /// AF370605 // AT2G44500 // axi 1 protein-like protein // --- // 819057	1.19836	6.34795	0.00425185
13425288	AT3G06980	AT3G06980	DEAD-box ATP-dependent RNA helicase 50	NM_111578 // AT3G06980 // DEAD-box ATP-dependent RNA helicase 50 // --- // 819883 /// AT3G06980.1 // AT3G06980 // DEAD-box ATP-dependent RNA helicase 50 // --- // 819883 /// AY048260 // AT3G06980 // DEAD-box ATP-dependent RNA helicase 50 // --- // 819883	-1.19786	7.70382	0.00829508
13445002	AT3G05370	RLP31	receptor like protein 31	NM_111410 // RLP31 // receptor like protein 31 // --- // 819701 /// AT3G05370.1 // RLP31 // receptor like protein 31 // --- // 819701 /// AY090373 // RLP31 // receptor like protein 31 // --- // 819701	-1.19512	3.63072	0.00303393
13373727	AT1G29530	AT1G29530	hypothetical protein	NM_102693 // AT1G29530 // hypothetical protein // --- // 839830 /// AT1G29530.1 // AT1G29530 // hypothetical protein // --- // 839830 /// BT012535 // AT1G29530 // hypothetical protein // --- // 839830	-1.19488	7.72989	0.000282112
13442707	AT3G62650	AT3G62650	hypothetical protein	NM_202749 // AT3G62650 // hypothetical protein // --- // 825439 /// AT3G62650.2 // AT3G62650 // hypothetical protein // --- // 825439 /// NM_116130 // AT3G62650 // hypothetical protein // --- // 825439 /// AT3G62650.1 // AT3G62650 // hypothetical protein // --- // 825439 /// AY054562 // AT3G62650 // hypothetical protein // --- // 825439	1.19351	6.14318	0.0151345
13483539	AT4G12320	CYP706A6	cytochrome P450, family 706, subfamily A, polypeptide 6	NM_117302 // CYP706A6 // cytochrome P450, family 706, subfamily A, polypeptide 6 // --- // 826841 /// AT4G12320.1 // CYP706A6 // cytochrome P450, family 706, subfamily A, polypeptide 6 // --- // 826841 /// BT015411 // CYP706A6 // cytochrome P450, family 706, subfamily A, polypeptide 6 // --- // 826841	-1.19333	5.88605	0.00795619
13453127	AT3G24140	FMA	transcription factor FAMA	NM_113319 // FMA // transcription factor FAMA // --- // 822000 /// AT3G24140.1 // FMA // transcription factor FAMA // --- // 822000 /// AK221324 // FMA // transcription factor FAMA // --- // 822000	-1.19317	6.87454	0.00048097
13511513	AT5G47020	AT5G47020	hypothetical protein	NM_124073 // AT5G47020 // hypothetical protein // --- // 834748 /// AT5G47020.1 // AT5G47020 // hypothetical protein // --- // 834748	1.19267	8.42984	0.00017072
13453840	AT3G26210	CYP71B23	cytochrome P450 71B23	NM_113528 // CYP71B23 // cytochrome P450 71B23 // --- // 822222 /// AT3G26210.1 // CYP71B23 // cytochrome P450 71B23 // --- // 822222 /// BT015161 // CYP71B23 // cytochrome P450 71B23 // --- // 822222	1.19162	4.97828	0.0255262
13366678	AT1G11350	SD1-13	G-type lectin S-receptor-like serine/threonine-protein kinase SD1-13	NM_101008 // SD1-13 // G-type lectin S-receptor-like serine/threonine-protein kinase SD1-13 // --- // 837677 /// AT1G11350.1 // SD1-13 // G-type lectin S-receptor-like serine/threonine-protein kinase SD1-13 // --- // 837677	-1.19125	7.48531	0.00262007
13344589	AT1G26220	AT1G26220	Acyl-CoA N-acyltransferase domain-containing protein	NM_102386 // AT1G26220 // Acyl-CoA N-acyltransferase domain-containing protein // --- // 839163 /// AT1G26220.1 // AT1G26220 // Acyl-CoA N-acyltransferase domain-containing protein // --- // 839163 /// BT005218 // AT1G26220 // Acyl-CoA N-acyltransferase domain-containing protein // --- // 839163	-1.19115	5.0402	0.00183114
13498196	AT5G06050	AT5G06050	putative methyltransferase PMT12	NM_120687 // AT5G06050 // putative methyltransferase PMT12 // --- // 830492 /// AT5G06050.1 // AT5G06050 // putative methyltransferase PMT12 // --- // 830492 /// AK226215 // AT5G06050 // putative methyltransferase PMT12 // --- // 830492	-1.19096	6.05667	0.0100923
13388880	AT1G78210	AT1G78210	alpha/beta-hydrolase domain-containing protein	NM_106471 // AT1G78210 // alpha/beta-hydrolase domain-containing protein // --- // 844157 /// AT1G78210.1 // AT1G78210 // alpha/beta-hydrolase domain-containing protein // --- // 844157 /// AY081356 // AT1G78210 // alpha/beta-hydrolase domain-containing protein // --- // 844157	1.1909	6.87554	0.0273067
13443889	AT3G03010	AT3G03010	peptidyl-tRNA hydrolase II-like protein	NM_001035550 // AT3G03010 // peptidyl-tRNA hydrolase II-like protein // --- // 821157 /// AT3G03010.2 // AT3G03010 // peptidyl-tRNA hydrolase II-like protein // --- // 821157 /// NM_111171 // AT3G03010 // peptidyl-tRNA hydrolase II-like protein // --- // 821157 /// AT3G03010.1 // AT3G03010 // peptidyl-tRNA hydrolase II-like protein // --- // 821157 /// AK317344 // AT3G03010 // peptidyl-tRNA hydro…	-1.19032	6.32272	0.000222079
13417808	AT2G36800	DOGT1	cytokinin-O-glucosyltransferase 3	NM_129235 // DOGT1 // cytokinin-O-glucosyltransferase 3 // --- // 818252 /// AT2G36800.1 // DOGT1 // cytokinin-O-glucosyltransferase 3 // --- // 818252 /// BT003373 // DOGT1 // cytokinin-O-glucosyltransferase 3 // --- // 818252	1.19031	6.20552	0.0372364
13362028	AT1G01650	SPPL4	signal peptide peptidase-like 4	NM_001035853 // SPPL4 // signal peptide peptidase-like 4 // --- // 839499 /// AT1G01650.2 // SPPL4 // signal peptide peptidase-like 4 // --- // 839499 /// NM_100047 // SPPL4 // signal peptide peptidase-like 4 // --- // 839499 /// AT1G01650.1 // SPPL4 // signal peptide peptidase-like 4 // --- // 839499	1.19029	9.83339	0.000740955
13486459	AT4G18270	TRANS11	phospho-N-acetylmuramoyl-pentapeptide-transferase-like protein	NM_117937 // TRANS11 // phospho-N-acetylmuramoyl-pentapeptide-transferase-like protein // --- // 827553 /// AT4G18270.1 // TRANS11 // phospho-N-acetylmuramoyl-pentapeptide-transferase-like protein // --- // 827553	1.19025	9.02297	0.00246662
13359775	AT1G76390	AT1G76390	U-box domain-containing protein 43	NM_001084364 // AT1G76390 // U-box domain-containing protein 43 // --- // 843971 /// NM_106288 // AT1G76390 // U-box domain-containing protein 43 // --- // 843971 /// AT1G76390.2 // AT1G76390 // U-box domain-containing protein 43 // --- // 843971 /// AT1G76390.1 // AT1G76390 // U-box domain-containing protein 43 // --- // 843971	1.19018	6.91608	0.00224938
13420284	AT2G42280 AT2G42270	AT2G42280	transcription factor bHLH130	NM_129790 // AT2G42280 // transcription factor bHLH130 // --- // 818829 /// AT2G42280.1 // AT2G42280 // transcription factor bHLH130 // --- // 818829 /// NM_201941 // AT2G42280 // transcription factor bHLH130 // --- // 818829 /// AT2G42280.2 // AT2G42280 // transcription factor bHLH130 // --- // 818829 /// NM_129789 // AT2G42270 // U5 small nuclear ribonucleoprotein helicase // --- // 818828 /// …	-1.18976	6.34012	0.00173339
13492600	AT4G32840	PFK6	6-phosphofructokinase 6	NM_119437 // PFK6 // 6-phosphofructokinase 6 // --- // 829420 /// AT4G32840.1 // PFK6 // 6-phosphofructokinase 6 // --- // 829420 /// AK227471 // PFK6 // 6-phosphofructokinase 6 // --- // 829420	-1.1897	7.44009	0.000620341
13350564	AT1G50950	AT1G50950	protein Disulfide Isomerase (PDIa) family, redox active TRX domain-containing protein	NM_103975 // AT1G50950 // protein Disulfide Isomerase (PDIa) family, redox active TRX domain-containing protein // --- // 841517 /// AT1G50950.1 // AT1G50950 // protein Disulfide Isomerase (PDIa) family, redox active TRX domain-containing protein // --- // 841517	1.1895	5.91212	0.00165069
13357418		NA	NA	---	1.18923	6.69096	0.00142459
13531887	AT5G28840	GME	GDP-mannose 3,5-epimerase	NM_122767 // GME // GDP-mannose 3,5-epimerase // --- // 833002 /// NM_001203488 // GME // GDP-mannose 3,5-epimerase // --- // 833002 /// AT5G28840.1 // GME // GDP-mannose 3,5-epimerase // --- // 833002 /// AT5G28840.2 // GME // GDP-mannose 3,5-epimerase // --- // 833002 /// AK226220 // GME // GDP-mannose 3,5-epimerase // --- // 833002	-1.18748	9.22479	0.000215419
13384414	AT1G67300	AT1G67300	putative plastidic glucose transporter 2	NM_105398 // AT1G67300 // putative plastidic glucose transporter 2 // --- // 843050 /// NM_179524 // AT1G67300 // putative plastidic glucose transporter 2 // --- // 843050 /// AT1G67300.2 // AT1G67300 // putative plastidic glucose transporter 2 // --- // 843050 /// AT1G67300.1 // AT1G67300 // putative plastidic glucose transporter 2 // --- // 843050 /// AK226899 // AT1G67300 // putative plastidic…	1.18718	7.21671	0.000377166
13428840	AT3G15850	FAD5	palmitoyl-monogalactosyldiacylglycerol delta-7 desaturase	NM_112455 // FAD5 // palmitoyl-monogalactosyldiacylglycerol delta-7 desaturase // --- // 820828 /// AT3G15850.1 // FAD5 // palmitoyl-monogalactosyldiacylglycerol delta-7 desaturase // --- // 820828 /// AB113831 // FAD5 // palmitoyl-monogalactosyldiacylglycerol delta-7 desaturase // --- // 820828	-1.18622	8.01285	0.00124244
13398511	AT2G29180	AT2G29180	hypothetical protein	NM_128474 // AT2G29180 // hypothetical protein // --- // 817467 /// AT2G29180.1 // AT2G29180 // hypothetical protein // --- // 817467 /// AK118151 // AT2G29180 // hypothetical protein // --- // 817467	-1.18187	5.9059	0.00230165
13345151	AT1G27480	AT1G27480	Lecithin-cholesterol acyltransferase-like 1	NM_102512 // AT1G27480 // Lecithin-cholesterol acyltransferase-like 1 // --- // 839639 /// AT1G27480.1 // AT1G27480 // Lecithin-cholesterol acyltransferase-like 1 // --- // 839639 /// AF367326 // AT1G27480 // Lecithin-cholesterol acyltransferase-like 1 // --- // 839639	-1.18166	5.76146	0.000242724
13432973	AT3G25070	RIN4	RPM1 interacting protein 4	NM_113411 // RIN4 // RPM1 interacting protein 4 // --- // 822098 /// AT3G25070.1 // RIN4 // RPM1 interacting protein 4 // --- // 822098 /// AK117488 // RIN4 // RPM1 interacting protein 4 // --- // 822098	-1.18151	7.38142	3.84732e-05
13360505	AT1G78070	AT1G78070	transducin/WD-40 repeat-containing protein	NM_106456 // AT1G78070 // transducin/WD-40 repeat-containing protein // --- // 844142 /// AT1G78070.1 // AT1G78070 // transducin/WD-40 repeat-containing protein // --- // 844142 /// AF372951 // AT1G78070 // transducin/WD-40 repeat-containing protein // --- // 844142	1.1812	8.67441	0.0320964
13492262	AT4G32070	AT4G32070	octicosapeptide/Phox/Bem1p and tetratricopeptide repeat domain-containing protein	NM_119359 // AT4G32070 // octicosapeptide/Phox/Bem1p and tetratricopeptide repeat domain-containing protein // --- // 829338 /// AT4G32070.1 // AT4G32070 // octicosapeptide/Phox/Bem1p and tetratricopeptide repeat domain-containing protein // --- // 829338	1.18091	5.46185	0.0041808
13336767	AT1G06830	AT1G06830	monothiol glutaredoxin-S11	NM_100560 // AT1G06830 // monothiol glutaredoxin-S11 // --- // 837195 /// AT1G06830.1 // AT1G06830 // monothiol glutaredoxin-S11 // --- // 837195 /// AY072366 // AT1G06830 // monothiol glutaredoxin-S11 // --- // 837195	-1.1798	5.18457	0.00696689
13385660	AT1G70300	KUP6	Potassium transporter 6	NM_105698 // KUP6 // Potassium transporter 6 // --- // 843366 /// AT1G70300.1 // KUP6 // Potassium transporter 6 // --- // 843366 /// AY062542 // KUP6 // Potassium transporter 6 // --- // 843366	1.17916	7.88737	0.00459365
13394251	AT2G18700	TPS11	putative alpha,alpha-trehalose-phosphate synthase [UDP-forming] 11	NM_127426 // TPS11 // putative alpha,alpha-trehalose-phosphate synthase [UDP-forming] 11 // --- // 816385 /// AT2G18700.1 // TPS11 // putative alpha,alpha-trehalose-phosphate synthase [UDP-forming] 11 // --- // 816385	1.17853	7.55577	0.0018603
13541537	AT5G59960	AT5G59960	hypothetical protein	NM_125389 // AT5G59960 // hypothetical protein // --- // 836118 /// AT5G59960.1 // AT5G59960 // hypothetical protein // --- // 836118	1.17798	8.86242	0.000334693
13363377	AT1G04830	AT1G04830	RabGAP/TBC domain-containing protein	NM_001197979 // AT1G04830 // RabGAP/TBC domain-containing protein // --- // 839404 /// AT1G04830.2 // AT1G04830 // RabGAP/TBC domain-containing protein // --- // 839404 /// NM_100361 // AT1G04830 // RabGAP/TBC domain-containing protein // --- // 839404 /// AT1G04830.1 // AT1G04830 // RabGAP/TBC domain-containing protein // --- // 839404 /// BT004154 // AT1G04830 // RabGAP/TBC domain-containing pr…	1.1772	8.05547	9.4395e-05
13538625	AT5G52320	CYP96A4	cytochrome P450, family 96, subfamily A, polypeptide 4	NM_124611 // CYP96A4 // cytochrome P450, family 96, subfamily A, polypeptide 4 // --- // 835308 /// AT5G52320.1 // CYP96A4 // cytochrome P450, family 96, subfamily A, polypeptide 4 // --- // 835308	1.17711	2.65437	0.00182995
13509435	AT5G42050	AT5G42050	DCD (Development and Cell Death) domain protein	NM_123570 // AT5G42050 // DCD (Development and Cell Death) domain protein // --- // 834210 /// AT5G42050.1 // AT5G42050 // DCD (Development and Cell Death) domain protein // --- // 834210 /// AY080773 // AT5G42050 // DCD (Development and Cell Death) domain protein // --- // 834210	1.17708	10.767	4.37248e-05
13438702	AT3G52920	AT3G52920	hypothetical protein	NM_115152 // AT3G52920 // hypothetical protein // --- // 824458 /// NM_180357 // AT3G52920 // hypothetical protein // --- // 824458 /// AT3G52920.1 // AT3G52920 // hypothetical protein // --- // 824458 /// AT3G52920.2 // AT3G52920 // hypothetical protein // --- // 824458 /// AY136429 // AT3G52920 // hypothetical protein // --- // 824458	1.17632	6.60978	0.00227017
13368067	AT1G14810 AT1G14800	AT1G14810	semialdehyde dehydrogenase-like protein	NM_101350 // AT1G14810 // semialdehyde dehydrogenase-like protein // --- // 838046 /// AT1G14810.1 // AT1G14810 // semialdehyde dehydrogenase-like protein // --- // 838046 /// NM_101349 // AT1G14800 // Nucleic acid-binding, OB-fold-like protein // --- // 838045 /// AT1G14800.1 // AT1G14800 // Nucleic acid-binding, OB-fold-like protein // --- // 838045 /// AY070759 // AT1G14810 // semialdehyde deh…	-1.17613	8.04506	0.000145249
13422454	AT2G47600	MHX	magnesium/proton exchanger	NM_130328 // MHX // magnesium/proton exchanger // --- // 819373 /// AT2G47600.1 // MHX // magnesium/proton exchanger // --- // 819373 /// AF109178 // MHX // magnesium/proton exchanger // --- // 819373	1.17528	8.47384	0.0108342
13457022	AT3G47080	AT3G47080	tetratricopeptide repeat domain-containing protein	NM_114575 // AT3G47080 // tetratricopeptide repeat domain-containing protein // --- // 823861 /// AT3G47080.1 // AT3G47080 // tetratricopeptide repeat domain-containing protein // --- // 823861 /// AY039956 // AT3G47080 // tetratricopeptide repeat domain-containing protein // --- // 823861	1.17415	5.92637	0.000122439
13429722	AT3G17810	PYD1	pyrimidine 1	NM_112662 // PYD1 // pyrimidine 1 // --- // 821049 /// AT3G17810.1 // PYD1 // pyrimidine 1 // --- // 821049 /// AY035029 // PYD1 // pyrimidine 1 // --- // 821049	1.17408	11.6938	0.00200541
13359841	AT1G76560	CP12-3	CP12 domain-containing protein 3	NM_106306 // CP12-3 // CP12 domain-containing protein 3 // --- // 843989 /// AT1G76560.1 // CP12-3 // CP12 domain-containing protein 3 // --- // 843989 /// BT004753 // CP12-3 // CP12 domain-containing protein 3 // --- // 843989	1.17393	4.91183	0.00182371
13419619	AT2G40900	AT2G40900	nodulin MtN21 /EamA-like transporter protein	NM_129653 // AT2G40900 // nodulin MtN21 /EamA-like transporter protein // --- // 818687 /// AT2G40900.1 // AT2G40900 // nodulin MtN21 /EamA-like transporter protein // --- // 818687	1.1733	6.01276	0.000987487
13424277	AT3G04810	NEK2	serine/threonine-protein kinase Nek2	NM_202492 // NEK2 // serine/threonine-protein kinase Nek2 // --- // 819641 /// AT3G04810.2 // NEK2 // serine/threonine-protein kinase Nek2 // --- // 819641 /// NM_111353 // NEK2 // serine/threonine-protein kinase Nek2 // --- // 819641 /// AT3G04810.1 // NEK2 // serine/threonine-protein kinase Nek2 // --- // 819641 /// BT000875 // NEK2 // serine/threonine-protein kinase Nek2 // --- // 819641	-1.17235	6.65339	0.000415326
13512671	AT5G49520	WRKY48	putative WRKY transcription factor 48	NM_124329 // WRKY48 // putative WRKY transcription factor 48 // --- // 835012 /// AT5G49520.1 // WRKY48 // putative WRKY transcription factor 48 // --- // 835012 /// AY063870 // WRKY48 // putative WRKY transcription factor 48 // --- // 835012	1.172	8.35454	0.0169341
13526471	AT5G15260	AT5G15260	structural constituent of ribosome	NM_121530 // AT5G15260 // structural constituent of ribosome // --- // 831378 /// AT5G15260.1 // AT5G15260 // structural constituent of ribosome // --- // 831378 /// AY072017 // AT5G15260 // structural constituent of ribosome // --- // 831378	1.17197	7.45286	0.00653302
13504425	AT5G22340	AT5G22340	hypothetical protein	NM_122139 // AT5G22340 // hypothetical protein // --- // 832294 /// AT5G22340.1 // AT5G22340 // hypothetical protein // --- // 832294 /// NM_001036845 // AT5G22340 // hypothetical protein // --- // 832294 /// AT5G22340.2 // AT5G22340 // hypothetical protein // --- // 832294 /// BT005872 // AT5G22340 // hypothetical protein // --- // 832294	-1.17181	9.49429	0.00411207
13388837	AT1G77990	AST56	sulfate transporter 2.2	NM_106448 // AST56 // sulfate transporter 2.2 // --- // 844134 /// AT1G77990.1 // AST56 // sulfate transporter 2.2 // --- // 844134	-1.17165	6.75958	0.025555
13407502	AT2G03420 AT2G03410	AT2G03420	hypothetical protein	NM_126393 // AT2G03420 // hypothetical protein // --- // 814871 /// AT2G03420.1 // AT2G03420 // hypothetical protein // --- // 814871 /// NM_126392 // AT2G03410 // MO25-like protein // --- // 814870 /// AT2G03410.1 // AT2G03410 // MO25-like protein // --- // 814870 /// AK175754 // AT2G03410 // MO25-like protein // --- // 814870 /// AK117566 // AT2G03420 // hypothetical protein // --- // 814871	-1.17151	9.04243	0.00239505
13544652	AT5G67270	EB1C	end binding protein 1C	NM_126127 // EB1C // end binding protein 1C // --- // 836862 /// AT5G67270.1 // EB1C // end binding protein 1C // --- // 836862 /// AK175495 // EB1C // end binding protein 1C // --- // 836862	-1.17091	8.04221	0.0144697
13526872	AT5G16250	AT5G16250	hypothetical protein	NM_121630 // AT5G16250 // hypothetical protein // --- // 831485 /// AT5G16250.1 // AT5G16250 // hypothetical protein // --- // 831485	-1.17002	6.05868	0.0379057
13517606	AT5G60680	AT5G60680	hypothetical protein	NM_125461 // AT5G60680 // hypothetical protein // --- // 836189 /// AT5G60680.1 // AT5G60680 // hypothetical protein // --- // 836189 /// AY063871 // AT5G60680 // hypothetical protein // --- // 836189	1.16972	6.34095	0.000363223
13543377	AT5G64430	AT5G64430	octicosapeptide/Phox/Bem1p domain-containing protein	NM_125839 // AT5G64430 // octicosapeptide/Phox/Bem1p domain-containing protein // --- // 836564 /// AT5G64430.1 // AT5G64430 // octicosapeptide/Phox/Bem1p domain-containing protein // --- // 836564 /// AY092962 // AT5G64430 // octicosapeptide/Phox/Bem1p domain-containing protein // --- // 836564	1.16955	6.50642	0.00109061
13484275	AT4G14020	AT4G14020	Rapid alkalinization factor (RALF) family protein	NM_117477 // AT4G14020 // Rapid alkalinization factor (RALF) family protein // --- // 827038 /// AT4G14020.1 // AT4G14020 // Rapid alkalinization factor (RALF) family protein // --- // 827038 /// BT004746 // AT4G14020 // Rapid alkalinization factor (RALF) family protein // --- // 827038	1.16932	5.41944	0.0246129
13543434	AT5G64570	XYL4	beta-D-xylosidase 4	NM_125853 // XYL4 // beta-D-xylosidase 4 // --- // 836578 /// AT5G64570.1 // XYL4 // beta-D-xylosidase 4 // --- // 836578	1.1682	9.60864	0.0283655
13373702	AT1G29440	AT1G29440	SAUR-like auxin-responsive protein	NM_102684 // AT1G29440 // SAUR-like auxin-responsive protein // --- // 839820 /// AT1G29440.1 // AT1G29440 // SAUR-like auxin-responsive protein // --- // 839820	-1.16813	4.59988	0.0497378
13527997	AT5G18660	PCB2	Rossmann-fold NAD(P)-binding domain-containing protein	NM_121871 // PCB2 // Rossmann-fold NAD(P)-binding domain-containing protein // --- // 831984 /// AT5G18660.1 // PCB2 // Rossmann-fold NAD(P)-binding domain-containing protein // --- // 831984 /// BT025627 // PCB2 // Rossmann-fold NAD(P)-binding domain-containing protein // --- // 831984	-1.16747	7.15427	0.00862952
13376040	AT1G42990	BZIP60	bZIP transcription factor 60	NM_103458 // BZIP60 // bZIP transcription factor 60 // --- // 840897 /// AT1G42990.1 // BZIP60 // bZIP transcription factor 60 // --- // 840897 /// AY045964 // BZIP60 // bZIP transcription factor 60 // --- // 840897	1.16596	7.47728	0.00176814
13481536		NA	NA	---	-1.16562	6.26571	0.0132072
13383079	AT1G64380	AT1G64380	ethylene-responsive transcription factor ERF061	NM_105113 // AT1G64380 // ethylene-responsive transcription factor ERF061 // --- // 842745 /// AT1G64380.1 // AT1G64380 // ethylene-responsive transcription factor ERF061 // --- // 842745 /// AK228763 // AT1G64380 // ethylene-responsive transcription factor ERF061 // --- // 842745	1.16508	7.22891	0.0357627
13351810	AT1G53800	AT1G53800	hypothetical protein	NM_001036106 // AT1G53800 // hypothetical protein // --- // 841817 /// NM_104257 // AT1G53800 // hypothetical protein // --- // 841817 /// AT1G53800.2 // AT1G53800 // hypothetical protein // --- // 841817 /// AT1G53800.1 // AT1G53800 // hypothetical protein // --- // 841817 /// AK317481 // AT1G53800 // hypothetical protein // --- // 841817	-1.16499	7.04068	0.00225591
13490589	AT4G27830	BGLU10	beta glucosidase 10	NM_118921 // BGLU10 // beta glucosidase 10 // --- // 828896 /// AT4G27830.1 // BGLU10 // beta glucosidase 10 // --- // 828896 /// BT002654 // BGLU10 // beta glucosidase 10 // --- // 828896	1.16484	6.21301	0.0239104
13410458	AT2G19670	PRMT1A	protein arginine N-methyltransferase 1	NM_127525 // PRMT1A // protein arginine N-methyltransferase 1 // --- // 816486 /// AT2G19670.1 // PRMT1A // protein arginine N-methyltransferase 1 // --- // 816486 /// AK227449 // PRMT1A // protein arginine N-methyltransferase 1 // --- // 816486	-1.16429	8.05206	0.015852
13410203	AT2G18940	AT2G18940	pentatricopeptide repeat-containing protein	NM_127451 // AT2G18940 // pentatricopeptide repeat-containing protein // --- // 816411 /// AT2G18940.1 // AT2G18940 // pentatricopeptide repeat-containing protein // --- // 816411 /// BT010749 // AT2G18940 // pentatricopeptide repeat-containing protein // --- // 816411	-1.1615	5.44955	0.0188943
13382693	AT1G63360	AT1G63360	CC-NBS-LRR class disease resistance protein	NM_105015 // AT1G63360 // CC-NBS-LRR class disease resistance protein // --- // 842642 /// AT1G63360.1 // AT1G63360 // CC-NBS-LRR class disease resistance protein // --- // 842642	-1.16127	7.13598	0.00230935
13409645	AT2G17450	RHA3A	RING-H2 finger protein ATL44	NM_127300 // RHA3A // RING-H2 finger protein ATL44 // --- // 816251 /// AT2G17450.1 // RHA3A // RING-H2 finger protein ATL44 // --- // 816251 /// AF078824 // RHA3A // RING-H2 finger protein ATL44 // --- // 816251	1.15758	7.22759	0.0110719
13422962	AT3G01680	AT3G01680	hypothetical protein	NM_111034 // AT3G01680 // hypothetical protein // --- // 821097 /// AT3G01680.1 // AT3G01680 // hypothetical protein // --- // 821097 /// BT008325 // AT3G01680 // hypothetical protein // --- // 821097	-1.15711	6.95936	0.046861
13514489	AT5G53460	GLT1	glutamate synthase 1 [NADH]	NM_001203601 // GLT1 // glutamate synthase 1 [NADH] // --- // 835427 /// NM_001203600 // GLT1 // glutamate synthase 1 [NADH] // --- // 835427 /// NM_124725 // GLT1 // glutamate synthase 1 [NADH] // --- // 835427 /// AT5G53460.2 // GLT1 // glutamate synthase 1 [NADH] // --- // 835427 /// AT5G53460.3 // GLT1 // glutamate synthase 1 [NADH] // --- // 835427 /// AT5G53460.1 // GLT1 // glutamate syntha…	-1.1552	9.06788	0.00889937
13459251	AT3G52870	AT3G52870	IQ calmodulin-binding motif family protein	NM_115147 // AT3G52870 // IQ calmodulin-binding motif family protein // --- // 824453 /// AT3G52870.1 // AT3G52870 // IQ calmodulin-binding motif family protein // --- // 824453 /// BT001053 // AT3G52870 // IQ calmodulin-binding motif family protein // --- // 824453	-1.15445	6.75504	0.021106
13539307	AT5G54250	CNGC4	cyclic nucleotide-gated ion channel 4	NM_124805 // CNGC4 // cyclic nucleotide-gated ion channel 4 // --- // 835513 /// AT5G54250.2 // CNGC4 // cyclic nucleotide-gated ion channel 4 // --- // 835513 /// NM_180857 // CNGC4 // cyclic nucleotide-gated ion channel 4 // --- // 835513 /// AT5G54250.1 // CNGC4 // cyclic nucleotide-gated ion channel 4 // --- // 835513 /// NM_001203607 // CNGC4 // cyclic nucleotide-gated ion channel 4 // --- /…	1.154	7.75437	0.00229262
13386963	AT1G73680	ALPHA DOX2	alpha dioxygenase	NM_106027 // ALPHA DOX2 // alpha dioxygenase // --- // 843703 /// AT1G73680.1 // ALPHA DOX2 // alpha dioxygenase // --- // 843703 /// NM_001198464 // ALPHA DOX2 // alpha dioxygenase // --- // 843703 /// AT1G73680.2 // ALPHA DOX2 // alpha dioxygenase // --- // 843703 /// AY081283 // ALPHA DOX2 // alpha dioxygenase // --- // 843703	1.15374	5.83787	0.000280111
13496818	AT5G03080	AT5G03080	dolichyldiphosphatase	NM_120386 // AT5G03080 // dolichyldiphosphatase // --- // 831801 /// AT5G03080.1 // AT5G03080 // dolichyldiphosphatase // --- // 831801 /// BT010758 // AT5G03080 // dolichyldiphosphatase // --- // 831801	1.15331	4.81826	0.000481295
13398560	AT2G29320	AT2G29320	tropine dehydrogenase	NM_128486 // AT2G29320 // tropine dehydrogenase // --- // 817481 /// AT2G29320.1 // AT2G29320 // tropine dehydrogenase // --- // 817481	-1.15291	5.06844	0.00488665
13487357	AT4G20880	AT4G20880	ethylene-responsive/regulated nuclear protein	NM_118206 // AT4G20880 // ethylene-responsive/regulated nuclear protein // --- // 827836 /// AT4G20880.1 // AT4G20880 // ethylene-responsive/regulated nuclear protein // --- // 827836 /// AK118534 // AT4G20880 // ethylene-responsive/regulated nuclear protein // --- // 827836	1.1524	6.17461	0.000717624
13336681	AT1G06645	AT1G06645	2-oxoglutarate (2OG) and Fe(II)-dependent oxygenase-like protein	NM_001160843 // AT1G06645 // 2-oxoglutarate (2OG) and Fe(II)-dependent oxygenase-like protein // --- // 3766668 /// AT1G06645.1 // AT1G06645 // 2-oxoglutarate (2OG) and Fe(II)-dependent oxygenase-like protein // --- // 3766668	-1.15087	7.35767	0.00315481
13416201	AT2G33150	PKT3	3-ketoacyl-CoA thiolase 2	NM_128874 // PKT3 // 3-ketoacyl-CoA thiolase 2 // --- // 817876 /// AT2G33150.1 // PKT3 // 3-ketoacyl-CoA thiolase 2 // --- // 817876 /// AB008854 // PKT3 // 3-ketoacyl-CoA thiolase 2 // --- // 817876	1.15035	10.4554	0.00589341
13530918	AT5G25610	RD22	dehydration-responsive protein RD22	NM_122472 // RD22 // dehydration-responsive protein RD22 // --- // 832636 /// AT5G25610.1 // RD22 // dehydration-responsive protein RD22 // --- // 832636 /// AY060560 // RD22 // dehydration-responsive protein RD22 // --- // 832636	1.15019	10.4966	0.000845951
13475064	AT4G29060	emb2726	elongation factor Ts family protein	NM_119050 // emb2726 // elongation factor Ts family protein // --- // 829027 /// AT4G29060.1 // emb2726 // elongation factor Ts family protein // --- // 829027 /// NM_001036666 // emb2726 // elongation factor Ts family protein // --- // 829027 /// AT4G29060.2 // emb2726 // elongation factor Ts family protein // --- // 829027 /// AY056792 // emb2726 // elongation factor Ts family protein // --- //…	-1.14979	7.52106	0.00610701
13483830	AT4G13100	AT4G13100	RING/U-box domain-containing protein	NM_001203785 // AT4G13100 // RING/U-box domain-containing protein // --- // 826924 /// NM_001084914 // AT4G13100 // RING/U-box domain-containing protein // --- // 826924 /// AT4G13100.5 // AT4G13100 // RING/U-box domain-containing protein // --- // 826924 /// AT4G13100.3 // AT4G13100 // RING/U-box domain-containing protein // --- // 826924 /// NM_001203784 // AT4G13100 // RING/U-box domain-contai…	-1.14953	5.74578	0.00312403
13439545	AT3G54920	PMR6	putative pectate lyase 13	NM_115349 // PMR6 // putative pectate lyase 13 // --- // 824657 /// AT3G54920.1 // PMR6 // putative pectate lyase 13 // --- // 824657 /// AF534079 // PMR6 // putative pectate lyase 13 // --- // 824657	-1.14924	9.55143	0.0122471
13404531	AT2G43500	AT2G43500	RWP-RK domain-containing protein	NM_129911 // AT2G43500 // RWP-RK domain-containing protein // --- // 818951 /// NM_001161101 // AT2G43500 // RWP-RK domain-containing protein // --- // 818951 /// AT2G43500.1 // AT2G43500 // RWP-RK domain-containing protein // --- // 818951 /// AT2G43500.2 // AT2G43500 // RWP-RK domain-containing protein // --- // 818951	1.14894	6.29915	0.00177662
13445766	AT3G06750	AT3G06750	hydroxyproline-rich glycoprotein family protein	NM_111555 // AT3G06750 // hydroxyproline-rich glycoprotein family protein // --- // 819860 /// AT3G06750.1 // AT3G06750 // hydroxyproline-rich glycoprotein family protein // --- // 819860 /// AY039948 // AT3G06750 // hydroxyproline-rich glycoprotein family protein // --- // 819860	-1.14772	5.98014	0.00440592
13399630	AT2G32100	OFP16	ovate family protein 16	NM_128770 // OFP16 // ovate family protein 16 // --- // 817770 /// AT2G32100.1 // OFP16 // ovate family protein 16 // --- // 817770 /// AF370597 // OFP16 // ovate family protein 16 // --- // 817770	-1.14738	7.30324	0.00382383
13489656	AT4G25890	AT4G25890	60S acidic ribosomal protein P3-1	NM_118722 // AT4G25890 // 60S acidic ribosomal protein P3-1 // --- // 828695 /// AT4G25890.1 // AT4G25890 // 60S acidic ribosomal protein P3-1 // --- // 828695 /// AY070030 // AT4G25890 // 60S acidic ribosomal protein P3-1 // --- // 828695	-1.14722	6.5961	0.00846494
13449734	AT3G15354	SPA3	ubiquitin-protein ligase RFWD2	NM_148725 // SPA3 // ubiquitin-protein ligase RFWD2 // --- // 820767 /// AT3G15354.1 // SPA3 // ubiquitin-protein ligase RFWD2 // --- // 820767	-1.14637	6.46615	0.000352858
13367037	AT1G12430	ARK3	armadillo repeat-containing kinesin-like protein 3	NM_101115 // ARK3 // armadillo repeat-containing kinesin-like protein 3 // --- // 837799 /// NM_001198043 // ARK3 // armadillo repeat-containing kinesin-like protein 3 // --- // 837799 /// AT1G12430.1 // ARK3 // armadillo repeat-containing kinesin-like protein 3 // --- // 837799 /// AT1G12430.2 // ARK3 // armadillo repeat-containing kinesin-like protein 3 // --- // 837799 /// AF159052 // ARK3 // …	-1.14539	6.34627	0.000663792
13381064	AT1G59720 AT1G59710	CRR28	pentatricopeptide repeat-containing protein	NM_104664 // CRR28 // pentatricopeptide repeat-containing protein // --- // 842263 /// AT1G59720.1 // CRR28 // pentatricopeptide repeat-containing protein // --- // 842263 /// NM_104663 // AT1G59710 // hypothetical protein // --- // 842262 /// AT1G59710.1 // AT1G59710 // hypothetical protein // --- // 842262 /// AY045622 // AT1G59710 // hypothetical protein // --- // 842262	-1.14414	6.28363	0.0118663
13352544	AT1G55370	NDF5	NDH-dependent cyclic electron flow 5	NM_179479 // NDF5 // NDH-dependent cyclic electron flow 5 // --- // 841984 /// AT1G55370.1 // NDF5 // NDH-dependent cyclic electron flow 5 // --- // 841984 /// NM_104413 // NDF5 // NDH-dependent cyclic electron flow 5 // --- // 841984 /// AT1G55370.2 // NDF5 // NDH-dependent cyclic electron flow 5 // --- // 841984	-1.13928	5.14047	0.00327799
13514566	AT5G53590 AT5G53588	AT5G53590	SAUR-like auxin-responsive protein	NM_124739 // AT5G53590 // SAUR-like auxin-responsive protein // --- // 835441 /// AT5G53588.1 // CPuORF50 // conserved peptide upstream open reading frame 50 // --- // 6240765 /// AT5G53590.1 // AT5G53590 // SAUR-like auxin-responsive protein // --- // 835441 /// NM_001125958 // CPuORF50 // conserved peptide upstream open reading frame 50 // --- // 6240765 /// BT010673 // AT5G53590 // SAUR-like a…	1.13914	7.31873	0.00665496
13470788	AT4G19450	AT4G19450	major facilitator protein	NM_118065 // AT4G19450 // major facilitator protein // --- // 827686 /// AT4G19450.1 // AT4G19450 // major facilitator protein // --- // 827686 /// BT000872 // AT4G19450 // major facilitator protein // --- // 827686	1.13909	7.29355	0.00143304
13355545	AT1G65590	HEXO3	beta-hexosaminidase 3	NM_105233 // HEXO3 // beta-hexosaminidase 3 // --- // 842871 /// AT1G65590.1 // HEXO3 // beta-hexosaminidase 3 // --- // 842871 /// AY128283 // HEXO3 // beta-hexosaminidase 3 // --- // 842871	-1.138	7.35134	0.020167
13518566	AT5G62890	AT5G62890	nucleobase-ascorbate transporter 6	NM_001085313 // AT5G62890 // nucleobase-ascorbate transporter 6 // --- // 836409 /// AT5G62890.4 // AT5G62890 // nucleobase-ascorbate transporter 6 // --- // 836409 /// NM_125683 // AT5G62890 // nucleobase-ascorbate transporter 6 // --- // 836409 /// NM_180920 // AT5G62890 // nucleobase-ascorbate transporter 6 // --- // 836409 /// AT5G62890.2 // AT5G62890 // nucleobase-ascorbate transporter 6 // …	-1.13762	10.0653	0.00393447
13412084	AT2G23670	YCF37	synechocystis YCF37-like protein	NM_127930 // YCF37 // synechocystis YCF37-like protein // --- // 816898 /// AT2G23670.1 // YCF37 // synechocystis YCF37-like protein // --- // 816898 /// AY058127 // YCF37 // synechocystis YCF37-like protein // --- // 816898	-1.13632	8.27655	0.000159754
13543235	AT5G64080	AT5G64080	Non-specific lipid-transfer protein-like protein	NM_125804 // AT5G64080 // Non-specific lipid-transfer protein-like protein // --- // 836529 /// NM_203260 // AT5G64080 // Non-specific lipid-transfer protein-like protein // --- // 836529 /// AT5G64080.2 // AT5G64080 // Non-specific lipid-transfer protein-like protein // --- // 836529 /// AT5G64080.1 // AT5G64080 // Non-specific lipid-transfer protein-like protein // --- // 836529 /// AY070743 //…	1.1351	7.55647	0.0195112
13366306	AT1G10740	AT1G10740	alpha/beta-hydrolase domain-containing protein	NM_202077 // AT1G10740 // alpha/beta-hydrolase domain-containing protein // --- // 837617 /// NM_001198027 // AT1G10740 // alpha/beta-hydrolase domain-containing protein // --- // 837617 /// NM_001198026 // AT1G10740 // alpha/beta-hydrolase domain-containing protein // --- // 837617 /// AT1G10740.3 // AT1G10740 // alpha/beta-hydrolase domain-containing protein // --- // 837617 /// AT1G10740.4 // …	1.13304	7.50056	0.000279096
13348183	AT1G35720	ANNAT1	annexin D1	NM_103274 // ANNAT1 // annexin D1 // --- // 840476 /// AT1G35720.1 // ANNAT1 // annexin D1 // --- // 840476 /// AY072347 // ANNAT1 // annexin D1 // --- // 840476	1.13298	8.6512	5.70291e-05
13484612	AT4G14480	AT4G14480	protein kinase family protein	NM_117528 // AT4G14480 // protein kinase family protein // --- // 827095 /// AT4G14480.1 // AT4G14480 // protein kinase family protein // --- // 827095	-1.13286	6.11848	0.000213721
13516661	AT5G58350	WNK4	putative serine/threonine-protein kinase WNK4	NM_125220 // WNK4 // putative serine/threonine-protein kinase WNK4 // --- // 835947 /// AT5G58350.1 // WNK4 // putative serine/threonine-protein kinase WNK4 // --- // 835947 /// AY039910 // WNK4 // putative serine/threonine-protein kinase WNK4 // --- // 835947	1.13218	7.48366	0.0100527
13458752	AT3G51660	AT3G51660	macrophage migration inhibitory factor family protein	NM_115025 // AT3G51660 // macrophage migration inhibitory factor family protein // --- // 824329 /// AT3G51660.1 // AT3G51660 // macrophage migration inhibitory factor family protein // --- // 824329 /// AK117617 // AT3G51660 // macrophage migration inhibitory factor family protein // --- // 824329	1.13217	10.3445	0.0106465
13500435	AT5G11650	AT5G11650	alpha/beta fold hydrolase family protein	NM_121203 // AT5G11650 // alpha/beta fold hydrolase family protein // --- // 831037 /// AT5G11650.1 // AT5G11650 // alpha/beta fold hydrolase family protein // --- // 831037 /// AK229263 // AT5G11650 // alpha/beta fold hydrolase family protein // --- // 831037	1.13111	9.63964	0.00178763
13345854	AT1G29520	AT1G29520	AWPM19-like protein	NM_102692 // AT1G29520 // AWPM19-like protein // --- // 839829 /// AT1G29520.1 // AT1G29520 // AWPM19-like protein // --- // 839829 /// AY074324 // AT1G29520 // AWPM19-like protein // --- // 839829	-1.13098	6.79422	0.0187598
13503510	AT5G19440	AT5G19440	Rossmann-fold NAD(P)-binding domain-containing protein	NM_121949 // AT5G19440 // Rossmann-fold NAD(P)-binding domain-containing protein // --- // 832064 /// AT5G19440.1 // AT5G19440 // Rossmann-fold NAD(P)-binding domain-containing protein // --- // 832064 /// BT024722 // AT5G19440 // Rossmann-fold NAD(P)-binding domain-containing protein // --- // 832064	1.13089	8.35844	0.0116876
13513764	AT5G51830	AT5G51830	fructokinase	NM_124562 // AT5G51830 // fructokinase // --- // 835258 /// AT5G51830.1 // AT5G51830 // fructokinase // --- // 835258 /// AF370289 // AT5G51830 // fructokinase // --- // 835258	1.13042	6.32508	0.00249809
13430232	AT3G18773	AT3G18773	RING-H2 finger protein ATL77	NM_180279 // AT3G18773 // RING-H2 finger protein ATL77 // --- // 821409 /// AT3G18773.1 // AT3G18773 // RING-H2 finger protein ATL77 // --- // 821409 /// BT025292 // AT3G18773 // RING-H2 finger protein ATL77 // --- // 821409	-1.13015	8.21097	0.000754048
13527299	AT5G17230	PSY	phytoene synthase	NM_121729 // PSY // phytoene synthase // --- // 831587 /// NM_001161243 // PSY // phytoene synthase // --- // 831587 /// AT5G17230.1 // PSY // phytoene synthase // --- // 831587 /// AT5G17230.3 // PSY // phytoene synthase // --- // 831587 /// NM_001036818 // PSY // phytoene synthase // --- // 831587 /// AT5G17230.2 // PSY // phytoene synthase // --- // 831587 /// BT000450 // PSY // phytoene synth…	-1.12977	7.87754	6.24232e-05
13436413	AT3G47430	PEX11B	peroxisomal membrane protein 11B	NM_114611 // PEX11B // peroxisomal membrane protein 11B // --- // 823897 /// AT3G47430.1 // PEX11B // peroxisomal membrane protein 11B // --- // 823897 /// BT002033 // PEX11B // peroxisomal membrane protein 11B // --- // 823897	-1.12931	6.88291	0.00398924
13448220	AT3G12150	AT3G12150	hypothetical protein	NM_112050 // AT3G12150 // hypothetical protein // --- // 820392 /// AT3G12150.1 // AT3G12150 // hypothetical protein // --- // 820392 /// AY093234 // AT3G12150 // hypothetical protein // --- // 820392	-1.12901	7.64529	0.000291422
13504240	AT5G21222	AT5G21222	SNF1-like protein kinase	NM_180528 // AT5G21222 // SNF1-like protein kinase // --- // 832244 /// AT5G21222.1 // AT5G21222 // SNF1-like protein kinase // --- // 832244	-1.12829	8.53672	0.000573477
13494962	AT4G37925	NDH-M	NAD(P)H-quinone oxidoreductase subunit M	NM_001036727 // NDH-M // NAD(P)H-quinone oxidoreductase subunit M // --- // 3770591 /// AT4G37925.1 // NDH-M // NAD(P)H-quinone oxidoreductase subunit M // --- // 3770591	-1.12707	5.66068	0.00048097
13354462	AT1G62660	AT1G62660	beta-fructofuranosidase	NM_104943 // AT1G62660 // beta-fructofuranosidase // --- // 842563 /// AT1G62660.1 // AT1G62660 // beta-fructofuranosidase // --- // 842563 /// AY062481 // AT1G62660 // beta-fructofuranosidase // --- // 842563	1.12668	9.46913	0.0142091
13519843	AT5G65710	HSL2	LRR receptor-like serine/threonine-protein kinase HSL2	NM_125968 // HSL2 // LRR receptor-like serine/threonine-protein kinase HSL2 // --- // 836700 /// AT5G65710.1 // HSL2 // LRR receptor-like serine/threonine-protein kinase HSL2 // --- // 836700	-1.12558	5.59417	0.00919595
13472617	AT4G23920 AT3G28530	UGE2	UDP-D-glucose/UDP-D-galactose 4-epimerase 2	NM_118524 // UGE2 // UDP-D-glucose/UDP-D-galactose 4-epimerase 2 // --- // 828492 /// AT4G23920.1 // UGE2 // UDP-D-glucose/UDP-D-galactose 4-epimerase 2 // --- // 828492 /// AT4G23920.1 // AT3G28530 // UDP-glucose 4-epimerase // --- // 822483 /// AK118722 // UGE2 // UDP-D-glucose/UDP-D-galactose 4-epimerase 2 // --- // 828492	1.1247	5.48022	0.00180441
13492162	AT4G31860	AT4G31860	putative protein phosphatase 2C 60	NM_202927 // AT4G31860 // putative protein phosphatase 2C 60 // --- // 829315 /// AT4G31860.2 // AT4G31860 // putative protein phosphatase 2C 60 // --- // 829315 /// NM_119336 // AT4G31860 // putative protein phosphatase 2C 60 // --- // 829315 /// AT4G31860.1 // AT4G31860 // putative protein phosphatase 2C 60 // --- // 829315 /// AY057611 // AT4G31860 // putative protein phosphatase 2C 60 // --- …	1.12467	8.48021	0.00200541
13515884	AT5G56750	NDL1	N-MYC downregulated-like 1 protein	NM_125058 // NDL1 // N-MYC downregulated-like 1 protein // --- // 835777 /// AT5G56750.1 // NDL1 // N-MYC downregulated-like 1 protein // --- // 835777 /// AY050428 // NDL1 // N-MYC downregulated-like 1 protein // --- // 835777	1.12448	8.13242	0.00475119
13497011	AT5G03490	AT5G03490	UDP-glycosyltransferase-like protein	NM_120429 // AT5G03490 // UDP-glycosyltransferase-like protein // --- // 831823 /// AT5G03490.1 // AT5G03490 // UDP-glycosyltransferase-like protein // --- // 831823 /// BT026358 // AT5G03490 // UDP-glycosyltransferase-like protein // --- // 831823	1.12433	7.00338	0.00103965
13486110	AT4G17530	RAB1C	RAB GTPase homolog 1C	NM_117859 // RAB1C // RAB GTPase homolog 1C // --- // 827468 /// AT4G17530.1 // RAB1C // RAB GTPase homolog 1C // --- // 827468 /// AK227290 // RAB1C // RAB GTPase homolog 1C // --- // 827468	1.12418	7.92481	0.000408945
13517677	AT5G60850	OBP4	Dof zinc finger protein DOF5.4	NM_125478 // OBP4 // Dof zinc finger protein DOF5.4 // --- // 836206 /// AT5G60850.1 // OBP4 // Dof zinc finger protein DOF5.4 // --- // 836206 /// AY056413 // OBP4 // Dof zinc finger protein DOF5.4 // --- // 836206	1.12392	7.22583	0.00305815
13426520	AT3G10500	NAC053	NAC domain containing protein 53	NM_111885 // NAC053 // NAC domain containing protein 53 // --- // 820214 /// AT3G10500.1 // NAC053 // NAC domain containing protein 53 // --- // 820214 /// AY051003 // NAC053 // NAC domain containing protein 53 // --- // 820214	1.12311	7.03336	0.00197258
13538761	AT5G52780	AT5G52780	hypothetical protein	NM_124656 // AT5G52780 // hypothetical protein // --- // 835355 /// AT5G52780.1 // AT5G52780 // hypothetical protein // --- // 835355 /// BT025520 // AT5G52780 // hypothetical protein // --- // 835355	-1.12278	9.91461	5.54918e-05
13520980	AT5G01720	AT5G01720	F-box/LRR-repeat protein 3	NM_120250 // AT5G01720 // F-box/LRR-repeat protein 3 // --- // 831688 /// AT5G01720.1 // AT5G01720 // F-box/LRR-repeat protein 3 // --- // 831688 /// AK229588 // AT5G01720 // F-box/LRR-repeat protein 3 // --- // 831688	1.12219	8.2014	4.86337e-05
13400192	AT2G33280	AT2G33280	major facilitator protein	NM_128888 // AT2G33280 // major facilitator protein // --- // 817891 /// AT2G33280.1 // AT2G33280 // major facilitator protein // --- // 817891	1.12165	3.07272	0.00251066
13496841	AT5G03150	JKD	zinc finger protein JACKDAW	NM_120393 // JKD // zinc finger protein JACKDAW // --- // 831919 /// AT5G03150.1 // JKD // zinc finger protein JACKDAW // --- // 831919	-1.1197	5.64909	0.020789
13469471	AT4G16190	AT4G16190	Papain family cysteine protease	NM_117715 // AT4G16190 // Papain family cysteine protease // --- // 827311 /// AT4G16190.1 // AT4G16190 // Papain family cysteine protease // --- // 827311 /// AY136316 // AT4G16190 // Papain family cysteine protease // --- // 827311	1.11934	9.90492	0.00407063
13429196	AT3G16570	RALF23	rapid alkalinization factor 23	NM_112530 // RALF23 // rapid alkalinization factor 23 // --- // 820907 /// AT3G16570.1 // RALF23 // rapid alkalinization factor 23 // --- // 820907 /// AY048301 // RALF23 // rapid alkalinization factor 23 // --- // 820907	1.11903	5.15016	0.0195913
13386659	AT1G73040 AT1G73030	AT1G73040	jacalin-like lectin domain-containing protein	NM_105962 // AT1G73040 // jacalin-like lectin domain-containing protein // --- // 843635 /// AT1G73040.1 // AT1G73040 // jacalin-like lectin domain-containing protein // --- // 843635 /// NM_105961 // VPS46.2 // SNF7-like protein // --- // 843634 /// AT1G73030.1 // VPS46.2 // SNF7-like protein // --- // 843634 /// BT021916 // AT1G73040 // jacalin-like lectin domain-containing protein // --- // 84…	1.11851	4.34224	0.0110005
13442370	AT3G61630	CRF6	ethylene-responsive transcription factor CRF6	NM_116028 // CRF6 // ethylene-responsive transcription factor CRF6 // --- // 825336 /// AT3G61630.1 // CRF6 // ethylene-responsive transcription factor CRF6 // --- // 825336	1.11817	6.99467	0.00545077
13405943	AT2G46790	PRR9	two-component response regulator-like APRR9	NM_130245 // PRR9 // two-component response regulator-like APRR9 // --- // 819292 /// NM_201974 // PRR9 // two-component response regulator-like APRR9 // --- // 819292 /// AT2G46790.2 // PRR9 // two-component response regulator-like APRR9 // --- // 819292 /// AT2G46790.1 // PRR9 // two-component response regulator-like APRR9 // --- // 819292 /// AB046953 // PRR9 // two-component response regulato…	1.11684	7.13651	0.0363093
13536419	AT5G47070	AT5G47070	putative receptor-like protein kinase	NM_124078 // AT5G47070 // putative receptor-like protein kinase // --- // 834753 /// AT5G47070.1 // AT5G47070 // putative receptor-like protein kinase // --- // 834753 /// AK117556 // AT5G47070 // putative receptor-like protein kinase // --- // 834753	1.11661	5.80602	0.00142759
13416840	AT2G34640	PTAC12	plastid transcriptionally active 12	NM_129018 // PTAC12 // plastid transcriptionally active 12 // --- // 818029 /// AT2G34640.1 // PTAC12 // plastid transcriptionally active 12 // --- // 818029	-1.11637	6.80445	0.0330101
13457597	AT3G48870	HSP93-III	Clp ATPase	NM_114746 // HSP93-III // Clp ATPase // --- // 824048 /// NM_001203106 // HSP93-III // Clp ATPase // --- // 824048 /// AT3G48870.2 // HSP93-III // Clp ATPase // --- // 824048 /// AT3G48870.1 // HSP93-III // Clp ATPase // --- // 824048 /// AB022324 // HSP93-III // Clp ATPase // --- // 824048	-1.11606	7.48461	0.00366758
13514176	AT5G52830	WRKY27	WRKY DNA-binding protein 27	NM_124661 // WRKY27 // WRKY DNA-binding protein 27 // --- // 835360 /// AT5G52830.1 // WRKY27 // WRKY DNA-binding protein 27 // --- // 835360 /// AF418310 // WRKY27 // WRKY DNA-binding protein 27 // --- // 835360	-1.11585	6.2316	0.0267378
13537539	AT5G49730	FRO6	ferric reduction oxidase 6	NM_124351 // FRO6 // ferric reduction oxidase 6 // --- // 835036 /// AT5G49730.1 // FRO6 // ferric reduction oxidase 6 // --- // 835036 /// AY091140 // FRO6 // ferric reduction oxidase 6 // --- // 835036	-1.11571	9.98045	0.00182532
13471771	AT4G21620	AT4G21620	glycine-rich protein	NM_118282 // AT4G21620 // glycine-rich protein // --- // 828249 /// NM_001203859 // AT4G21620 // glycine-rich protein // --- // 828249 /// AT4G21620.1 // AT4G21620 // glycine-rich protein // --- // 828249 /// AT4G21620.2 // AT4G21620 // glycine-rich protein // --- // 828249 /// AF360336 // AT4G21620 // glycine-rich protein // --- // 828249	1.11521	6.9436	0.000887572
13514701	AT5G53830	AT5G53830	VQ motif-containing protein	NM_124762 // AT5G53830 // VQ motif-containing protein // --- // 835464 /// AT5G53830.1 // AT5G53830 // VQ motif-containing protein // --- // 835464 /// AF372918 // AT5G53830 // VQ motif-containing protein // --- // 835464	1.11477	4.21296	0.0355347
13408579	AT2G12462	AT2G12462	hypothetical protein	NM_001036271 // AT2G12462 // hypothetical protein // --- // 3768692 /// AT2G12462.1 // AT2G12462 // hypothetical protein // --- // 3768692 /// DQ487529 // AT2G12462 // hypothetical protein // --- // 3768692	-1.11458	7.37636	0.0246129
13489575	AT4G25707	AT4G25707	hypothetical protein	NM_001125585 // AT4G25707 // hypothetical protein // --- // 6241494 /// AT4G25707.1 // AT4G25707 // hypothetical protein // --- // 6241494	-1.11366	6.3867	3.47457e-05
13417429	AT2G35940	BLH1	BEL1-like homeodomain 1	NM_001036413 // BLH1 // BEL1-like homeodomain 1 // --- // 818167 /// AT2G35940.3 // BLH1 // BEL1-like homeodomain 1 // --- // 818167 /// NM_129153 // BLH1 // BEL1-like homeodomain 1 // --- // 818167 /// NM_179925 // BLH1 // BEL1-like homeodomain 1 // --- // 818167 /// AT2G35940.2 // BLH1 // BEL1-like homeodomain 1 // --- // 818167 /// AT2G35940.1 // BLH1 // BEL1-like homeodomain 1 // --- // 81816…	1.11365	9.81473	0.00273438
13350204	AT1G49975	AT1G49975	hypothetical protein	NM_103885 // AT1G49975 // hypothetical protein // --- // 841421 /// AT1G49975.1 // AT1G49975 // hypothetical protein // --- // 841421 /// BT024576 // AT1G49975 // hypothetical protein // --- // 841421	-1.11339	6.53325	0.00342482
13458681	AT3G51400 AT3G51390	AT3G51400	hypothetical protein	NM_114999 // AT3G51400 // hypothetical protein // --- // 824303 /// AT3G51400.1 // AT3G51400 // hypothetical protein // --- // 824303 /// NM_114998 // AT3G51390 // putative S-acyltransferase // --- // 824302 /// AT3G51390.1 // AT3G51390 // putative S-acyltransferase // --- // 824302 /// BT025720 // AT3G51400 // hypothetical protein // --- // 824303 /// BT010141 // AT3G51390 // putative S-acyltran…	-1.11319	5.1983	0.00229262
13472875	AT4G24380 AT4G24390	AT4G24380	hypothetical protein	NM_001036630 // AT4G24380 // hypothetical protein // --- // 828540 /// AT4G24380.2 // AT4G24380 // hypothetical protein // --- // 828540 /// NM_118571 // AT4G24380 // hypothetical protein // --- // 828540 /// AT4G24380.1 // AT4G24380 // hypothetical protein // --- // 828540 /// NM_118572 // AT4G24390 // F-box protein FBX14 // --- // 828541 /// AT4G24390.1 // AT4G24390 // F-box protein FBX14 // --…	1.11316	8.51882	0.0224929
13415855	AT2G32400	GLR5	glutamate receptor 3.7	NM_128799 // GLR5 // glutamate receptor 3.7 // --- // 817801 /// AT2G32400.1 // GLR5 // glutamate receptor 3.7 // --- // 817801	-1.11292	6.59062	0.000693109
13524842	AT5G11520	ASP3	aspartate aminotransferase	NM_121190 // ASP3 // aspartate aminotransferase // --- // 831024 /// AT5G11520.1 // ASP3 // aspartate aminotransferase // --- // 831024 /// U15034 // ASP3 // aspartate aminotransferase // --- // 831024	1.11273	10.9168	0.00329345
13540856	AT5G58310 AT5G58300	MES18	methyl esterase 18	NM_125216 // MES18 // methyl esterase 18 // --- // 835943 /// AT5G58310.1 // MES18 // methyl esterase 18 // --- // 835943 /// NM_125215 // AT5G58300 // putative inactive receptor kinase // --- // 835942 /// AT5G58300.1 // AT5G58300 // putative inactive receptor kinase // --- // 835942 /// BT004145 // MES18 // methyl esterase 18 // --- // 835943	-1.11272	7.5988	0.0229792
13466930	AT4G10040	CYTC-2	cytochrome c-2	NM_117072 // CYTC-2 // cytochrome c-2 // --- // 826595 /// AT4G10040.1 // CYTC-2 // cytochrome c-2 // --- // 826595 /// AY045944 // CYTC-2 // cytochrome c-2 // --- // 826595	1.11259	5.97947	0.0041912
13504852	AT5G23310	FSD3	Fe superoxide dismutase 3	NM_122237 // FSD3 // Fe superoxide dismutase 3 // --- // 832395 /// AT5G23310.1 // FSD3 // Fe superoxide dismutase 3 // --- // 832395 /// AY065458 // FSD3 // Fe superoxide dismutase 3 // --- // 832395	-1.11246	7.99411	0.0486072
13502561	AT5G17170	ENH1	rubredoxin family protein	NM_001085129 // ENH1 // rubredoxin family protein // --- // 831581 /// NM_121723 // ENH1 // rubredoxin family protein // --- // 831581 /// AT5G17170.1 // ENH1 // rubredoxin family protein // --- // 831581 /// AT5G17170.2 // ENH1 // rubredoxin family protein // --- // 831581 /// AY035119 // ENH1 // rubredoxin family protein // --- // 831581	-1.11201	8.29154	0.00257927
13339546	AT1G13110	CYP71B7	cytochrome P450 71B7	NM_101181 // CYP71B7 // cytochrome P450 71B7 // --- // 837868 /// AT1G13110.1 // CYP71B7 // cytochrome P450 71B7 // --- // 837868 /// AF462855 // CYP71B7 // cytochrome P450 71B7 // --- // 837868	-1.11108	5.13956	0.0105911
13480823	AT4G02130	GATL6	putative galacturonosyltransferase-like 6	NM_001036496 // GATL6 // putative galacturonosyltransferase-like 6 // --- // 827438 /// NM_116445 // GATL6 // putative galacturonosyltransferase-like 6 // --- // 827438 /// AT4G02130.3 // GATL6 // putative galacturonosyltransferase-like 6 // --- // 827438 /// AT4G02130.1 // GATL6 // putative galacturonosyltransferase-like 6 // --- // 827438 /// NM_178954 // GATL6 // putative galacturonosyltransfe…	1.11054	7.43316	0.00575721
13371632	AT1G23360	MENG	S-adenosylmethionine-dependent methyltransferase domain-containing protein	NM_202165 // MENG // S-adenosylmethionine-dependent methyltransferase domain-containing protein // --- // 838945 /// AT1G23360.2 // MENG // S-adenosylmethionine-dependent methyltransferase domain-containing protein // --- // 838945 /// NM_202166 // MENG // S-adenosylmethionine-dependent methyltransferase domain-containing protein // --- // 838945 /// AT1G23360.3 // MENG // S-adenosylmethionine-de…	-1.10984	6.23285	0.000343314
13489115	AT4G24780	AT4G24780	putative pectate lyase 18	NM_118611 // AT4G24780 // putative pectate lyase 18 // --- // 828580 /// AT4G24780.1 // AT4G24780 // putative pectate lyase 18 // --- // 828580 /// NM_001203898 // AT4G24780 // putative pectate lyase 18 // --- // 828580 /// AT4G24780.2 // AT4G24780 // putative pectate lyase 18 // --- // 828580 /// BT020489 // AT4G24780 // putative pectate lyase 18 // --- // 828580	-1.10975	6.42465	0.0100698
13465352	AT4G03420	AT4G03420	hypothetical protein	NM_116580 // AT4G03420 // hypothetical protein // --- // 827928 /// AT4G03420.1 // AT4G03420 // hypothetical protein // --- // 827928 /// AY074856 // AT4G03420 // hypothetical protein // --- // 827928	1.10946	8.77447	0.0124589
13445249	AT3G05937	AT3G05937	hypothetical protein	NM_202504 // AT3G05937 // hypothetical protein // --- // 2745871 /// AT3G05937.1 // AT3G05937 // hypothetical protein // --- // 2745871	1.10849	4.52047	0.0318546
13359880	AT1G76620	AT1G76620	hypothetical protein	NM_106312 // AT1G76620 // hypothetical protein // --- // 843995 /// AT1G76620.1 // AT1G76620 // hypothetical protein // --- // 843995 /// AY060575 // AT1G76620 // hypothetical protein // --- // 843995	1.10812	8.92763	0.0324231
13338661	AT1G11130	SUB	protein STRUBBELIG	NM_100986 // SUB // protein STRUBBELIG // --- // 837654 /// AT1G11130.1 // SUB // protein STRUBBELIG // --- // 837654 /// AY091019 // SUB // protein STRUBBELIG // --- // 837654	-1.10804	7.01013	0.0308961
13488079	AT4G22530	AT4G22530	S-adenosyl-L-methionine-dependent methyltransferase domain-containing protein	NM_118379 // AT4G22530 // S-adenosyl-L-methionine-dependent methyltransferase domain-containing protein // --- // 828348 /// AT4G22530.1 // AT4G22530 // S-adenosyl-L-methionine-dependent methyltransferase domain-containing protein // --- // 828348 /// AY150518 // AT4G22530 // S-adenosyl-L-methionine-dependent methyltransferase domain-containing protein // --- // 828348	1.10753	5.89332	0.00157125
13512073	AT5G48220	AT5G48220	indole-3-glycerol phosphate synthase	NM_001203559 // AT5G48220 // indole-3-glycerol phosphate synthase // --- // 834875 /// AT5G48220.3 // AT5G48220 // indole-3-glycerol phosphate synthase // --- // 834875 /// NM_001085265 // AT5G48220 // indole-3-glycerol phosphate synthase // --- // 834875 /// NM_124197 // AT5G48220 // indole-3-glycerol phosphate synthase // --- // 834875 /// AT5G48220.1 // AT5G48220 // indole-3-glycerol phosphate…	-1.1073	7.74202	0.000115659
13524356	AT5G10440	CYCD4;2	cyclin-D4-2	NM_121082 // CYCD4;2 // cyclin-D4-2 // --- // 830908 /// AT5G10440.1 // CYCD4;2 // cyclin-D4-2 // --- // 830908 /// BT012602 // CYCD4;2 // cyclin-D4-2 // --- // 830908	1.10637	6.07675	0.00641932
13442949	AT3G63440	CKX6	cytokinin oxidase/dehydrogenase 6	NM_116209 // CKX6 // cytokinin oxidase/dehydrogenase 6 // --- // 825519 /// AT3G63440.1 // CKX6 // cytokinin oxidase/dehydrogenase 6 // --- // 825519	-1.10636	6.3078	0.0183159
13444972	AT3G05345 AT3G05340	AT3G05345	DnaJ domain-containing protein	NM_001161119 // AT3G05345 // DnaJ domain-containing protein // --- // 7922548 /// AT3G05345.1 // AT3G05345 // DnaJ domain-containing protein // --- // 7922548 /// NM_111407 // AT3G05340 // pentatricopeptide repeat-containing protein // --- // 819698 /// AT3G05340.1 // AT3G05340 // pentatricopeptide repeat-containing protein // --- // 819698	1.10616	5.9022	0.000441413
13449178	AT3G13910	AT3G13910	hypothetical protein	NM_112245 // AT3G13910 // hypothetical protein // --- // 820604 /// AT3G13910.1 // AT3G13910 // hypothetical protein // --- // 820604 /// AY065234 // AT3G13910 // hypothetical protein // --- // 820604	1.10574	5.81153	0.00194607
13449243	AT3G14050	RSH2	RelA-SpoT like protein RSH2	NM_112259 // RSH2 // RelA-SpoT like protein RSH2 // --- // 820619 /// AT3G14050.1 // RSH2 // RelA-SpoT like protein RSH2 // --- // 820619	1.10557	7.97705	0.00791543
13357654	AT1G70940	PIN3	auxin efflux carrier component 3	NM_105762 // PIN3 // auxin efflux carrier component 3 // --- // 843432 /// AT1G70940.1 // PIN3 // auxin efflux carrier component 3 // --- // 843432 /// AF087818 // PIN3 // auxin efflux carrier component 3 // --- // 843432	-1.10557	9.62647	0.0319269
13502908	AT5G18170	GDH1	glutamate dehydrogenase 1	NM_121822 // GDH1 // glutamate dehydrogenase 1 // --- // 831935 /// AT5G18170.1 // GDH1 // glutamate dehydrogenase 1 // --- // 831935 /// U37771 // GDH1 // glutamate dehydrogenase 1 // --- // 831935	-1.10485	6.64133	0.00738882
13473882	AT4G26530	AT4G26530	fructose-bisphosphate aldolase, class I	NM_001036644 // AT4G26530 // fructose-bisphosphate aldolase, class I // --- // 828759 /// NM_118786 // AT4G26530 // fructose-bisphosphate aldolase, class I // --- // 828759 /// AT4G26530.2 // AT4G26530 // fructose-bisphosphate aldolase, class I // --- // 828759 /// AT4G26530.1 // AT4G26530 // fructose-bisphosphate aldolase, class I // --- // 828759 /// BT002006 // AT4G26530 // fructose-bisphospha…	-1.10419	7.52832	0.00674866
13405201	AT2G45080	cycp3;1	cyclin-U2-1	NM_130072 // cycp3;1 // cyclin-U2-1 // --- // 819115 /// AT2G45080.1 // cycp3;1 // cyclin-U2-1 // --- // 819115 /// AY074650 // cycp3;1 // cyclin-U2-1 // --- // 819115	-1.10157	6.25634	0.0441216
13517043	AT5G59430	TRP1	Telomere repeat-binding protein 1	NM_001085302 // TRP1 // Telomere repeat-binding protein 1 // --- // 836062 /// NM_125334 // TRP1 // Telomere repeat-binding protein 1 // --- // 836062 /// NM_180890 // TRP1 // Telomere repeat-binding protein 1 // --- // 836062 /// AT5G59430.4 // TRP1 // Telomere repeat-binding protein 1 // --- // 836062 /// AT5G59430.2 // TRP1 // Telomere repeat-binding protein 1 // --- // 836062 /// AT5G59430.1 …	-1.10071	8.07982	0.000602323
13439060	AT3G53800	Fes1B	hsp70-interacting protein	NM_115240 // Fes1B // hsp70-interacting protein // --- // 824547 /// AT3G53800.1 // Fes1B // hsp70-interacting protein // --- // 824547	-1.10025	7.8369	0.00135018
13400712	AT2G34620	AT2G34620	transcription termination factor-like protein	NM_129016 // AT2G34620 // transcription termination factor-like protein // --- // 818027 /// AT2G34620.1 // AT2G34620 // transcription termination factor-like protein // --- // 818027	-1.09976	7.49298	0.0219287
13374686	AT1G31860	AT-IE	phosphoribosyl-ATP pyrophosphatase	NM_102923 // AT-IE // phosphoribosyl-ATP pyrophosphatase // --- // 840076 /// AT1G31860.1 // AT-IE // phosphoribosyl-ATP pyrophosphatase // --- // 840076 /// AB006082 // AT-IE // phosphoribosyl-ATP pyrophosphatase // --- // 840076	-1.09961	7.33607	0.0100923
13426428	AT3G10370	SDP6	glycerol-3-phosphate dehydrogenase SDP6	NM_111872 // SDP6 // glycerol-3-phosphate dehydrogenase SDP6 // --- // 820199 /// AT3G10370.1 // SDP6 // glycerol-3-phosphate dehydrogenase SDP6 // --- // 820199 /// AY063863 // SDP6 // glycerol-3-phosphate dehydrogenase SDP6 // --- // 820199	1.09939	8.42274	0.000122439
13479689	AT4G39730	AT4G39730	Lipase/lipooxygenase, PLAT/LH2 family protein	NM_120134 // AT4G39730 // Lipase/lipooxygenase, PLAT/LH2 family protein // --- // 830128 /// AT4G39730.1 // AT4G39730 // Lipase/lipooxygenase, PLAT/LH2 family protein // --- // 830128 /// AY079024 // AT4G39730 // Lipase/lipooxygenase, PLAT/LH2 family protein // --- // 830128	1.09831	10.2185	0.00141378
13390604	AT2G01850	EXGT-A3	xyloglucan:xyloglucosyl transferase	NM_126246 // EXGT-A3 // xyloglucan:xyloglucosyl transferase // --- // 814716 /// AT2G01850.1 // EXGT-A3 // xyloglucan:xyloglucosyl transferase // --- // 814716 /// AY059910 // EXGT-A3 // xyloglucan:xyloglucosyl transferase // --- // 814716	1.09809	7.40642	0.00785116
13476031	AT4G31390	AT4G31390	uncharacterized aarF domain-containing protein kinase	NM_119288 // AT4G31390 // uncharacterized aarF domain-containing protein kinase // --- // 829266 /// AT4G31390.1 // AT4G31390 // uncharacterized aarF domain-containing protein kinase // --- // 829266 /// NM_001036686 // AT4G31390 // uncharacterized aarF domain-containing protein kinase // --- // 829266 /// AT4G31390.2 // AT4G31390 // uncharacterized aarF domain-containing protein kinase // --- //…	-1.09787	8.61121	0.000236526
13413813	AT2G27500	AT2G27500	glucan endo-1,3-beta-glucosidase 14	NM_201819 // AT2G27500 // glucan endo-1,3-beta-glucosidase 14 // --- // 817295 /// AT2G27500.2 // AT2G27500 // glucan endo-1,3-beta-glucosidase 14 // --- // 817295 /// NM_128310 // AT2G27500 // glucan endo-1,3-beta-glucosidase 14 // --- // 817295 /// AT2G27500.1 // AT2G27500 // glucan endo-1,3-beta-glucosidase 14 // --- // 817295 /// NM_001036355 // AT2G27500 // glucan endo-1,3-beta-glucosidase 1…	1.09732	6.02652	0.0286136
13504280	AT5G21482	CKX7	cytokinin dehydrogenase 7	NM_180532 // CKX7 // cytokinin dehydrogenase 7 // --- // 832248 /// AT5G21482.1 // CKX7 // cytokinin dehydrogenase 7 // --- // 832248 /// AF303981 // CKX7 // cytokinin dehydrogenase 7 // --- // 832248	1.09682	5.69971	0.000242724
13418625	AT2G38640	AT2G38640	protein LURP-one-related 8	NM_129421 // AT2G38640 // protein LURP-one-related 8 // --- // 818446 /// AT2G38640.1 // AT2G38640 // protein LURP-one-related 8 // --- // 818446 /// BT021918 // AT2G38640 // protein LURP-one-related 8 // --- // 818446	1.09668	5.11943	0.0388217
13417123	AT2G35130	AT2G35130	pentatricopeptide repeat-containing protein	NM_001202753 // AT2G35130 // pentatricopeptide repeat-containing protein // --- // 818079 /// AT2G35130.2 // AT2G35130 // pentatricopeptide repeat-containing protein // --- // 818079 /// NM_129066 // AT2G35130 // pentatricopeptide repeat-containing protein // --- // 818079 /// AT2G35130.1 // AT2G35130 // pentatricopeptide repeat-containing protein // --- // 818079	-1.09617	6.10121	7.47688e-05
13418251	AT2G37640	EXP3	expansin-A3	NM_129320 // EXP3 // expansin-A3 // --- // 818341 /// AT2G37640.1 // EXP3 // expansin-A3 // --- // 818341 /// AY090368 // EXP3 // expansin-A3 // --- // 818341	-1.09617	6.90521	0.0124589
13367213	AT1G12845	AT1G12845	hypothetical protein	NM_101155 // AT1G12845 // hypothetical protein // --- // 837841 /// AT1G12845.1 // AT1G12845 // hypothetical protein // --- // 837841 /// BT028899 // AT1G12845 // hypothetical protein // --- // 837841	1.09548	5.55184	0.0120079
13496083	AT5G01260	AT5G01260	carbohydrate-binding domain-containing protein	NM_120204 // AT5G01260 // carbohydrate-binding domain-containing protein // --- // 831794 /// AT5G01260.1 // AT5G01260 // carbohydrate-binding domain-containing protein // --- // 831794 /// NM_202991 // AT5G01260 // carbohydrate-binding domain-containing protein // --- // 831794 /// AT5G01260.2 // AT5G01260 // carbohydrate-binding domain-containing protein // --- // 831794 /// AY057624 // AT5G012…	1.09476	6.08081	0.000363223
13355300	AT1G64890	AT1G64890	integral membrane transporter family protein	NM_105163 // AT1G64890 // integral membrane transporter family protein // --- // 842797 /// AT1G64890.1 // AT1G64890 // integral membrane transporter family protein // --- // 842797 /// BT002319 // AT1G64890 // integral membrane transporter family protein // --- // 842797	1.09402	5.1631	0.000779298
13496360	AT5G02010	ROPGEF7	RHO guanyl-nucleotide exchange factor 7	NM_120279 // ROPGEF7 // RHO guanyl-nucleotide exchange factor 7 // --- // 831858 /// AT5G02010.1 // ROPGEF7 // RHO guanyl-nucleotide exchange factor 7 // --- // 831858 /// BT015831 // ROPGEF7 // RHO guanyl-nucleotide exchange factor 7 // --- // 831858	-1.09401	6.71365	0.0138151
13535826	AT5G45480	AT5G45480	hypothetical protein	NM_123916 // AT5G45480 // hypothetical protein // --- // 834584 /// AT5G45480.1 // AT5G45480 // hypothetical protein // --- // 834584	-1.09265	6.5866	0.00119287
13417976	AT2G36990	SIGF	RNApolymerase sigma-subunit F	NM_129255 // SIGF // RNApolymerase sigma-subunit F // --- // 818273 /// AT2G36990.1 // SIGF // RNApolymerase sigma-subunit F // --- // 818273 /// AY059768 // SIGF // RNApolymerase sigma-subunit F // --- // 818273	-1.09165	9.84733	0.00202893
13343359	AT1G22330	AT1G22330	RNA recognition motif-containing protein	NM_102083 // AT1G22330 // RNA recognition motif-containing protein // --- // 838839 /// AT1G22330.1 // AT1G22330 // RNA recognition motif-containing protein // --- // 838839	-1.09149	8.12495	0.0149959
13335058	AT1G02860	NLA	E3 ubiquitin-protein ligase BAH1	NM_100167 // NLA // E3 ubiquitin-protein ligase BAH1 // --- // 839559 /// NM_001123746 // NLA // E3 ubiquitin-protein ligase BAH1 // --- // 839559 /// AT1G02860.1 // NLA // E3 ubiquitin-protein ligase BAH1 // --- // 839559 /// AT1G02860.2 // NLA // E3 ubiquitin-protein ligase BAH1 // --- // 839559 /// DQ059096 // NLA // E3 ubiquitin-protein ligase BAH1 // --- // 839559	1.09146	5.20461	0.0196248
13512617	AT5G49448 AT5G49450	bZIP1	basic leucine-zipper 1	NM_124322 // bZIP1 // basic leucine-zipper 1 // --- // 835005 /// AT5G49448.1 // CPuORF4 // conserved peptide upstream open reading frame 4 // --- // 6240911 /// AT5G49450.1 // bZIP1 // basic leucine-zipper 1 // --- // 835005 /// NM_001125930 // CPuORF4 // conserved peptide upstream open reading frame 4 // --- // 6240911 /// AY136307 // bZIP1 // basic leucine-zipper 1 // --- // 835005	1.09101	3.68452	0.0235567
13508672	AT5G40380 AT5G40382	CRK42	cysteine-rich receptor-like protein kinase 42	NM_123402 // CRK42 // cysteine-rich receptor-like protein kinase 42 // --- // 834036 /// AT5G40380.1 // CRK42 // cysteine-rich receptor-like protein kinase 42 // --- // 834036 /// NM_001125868 // AT5G40382 // putative cytochrome c oxidase subunit 5C-4 // --- // 6241321 /// AT5G40382.1 // AT5G40382 // putative cytochrome c oxidase subunit 5C-4 // --- // 6241321	1.09076	7.65861	0.0010676
13409230	AT2G16370	THY-1	thymidylate synthase	NM_127191 // THY-1 // thymidylate synthase // --- // 816134 /// AT2G16370.1 // THY-1 // thymidylate synthase // --- // 816134 /// AY063968 // THY-1 // thymidylate synthase // --- // 816134	-1.09037	6.10526	0.000504891
13439488	AT3G54810	BME3	GATA transcription factor 8	NM_180373 // BME3 // GATA transcription factor 8 // --- // 824646 /// AT3G54810.2 // BME3 // GATA transcription factor 8 // --- // 824646 /// NM_115338 // BME3 // GATA transcription factor 8 // --- // 824646 /// AT3G54810.1 // BME3 // GATA transcription factor 8 // --- // 824646 /// AK317503 // BME3 // GATA transcription factor 8 // --- // 824646	1.09004	9.28738	0.0113389
13467967	AT4G12900	AT4G12900	Gamma interferon responsive lysosomal thiol (GILT) reductase family protein	NM_117359 // AT4G12900 // Gamma interferon responsive lysosomal thiol (GILT) reductase family protein // --- // 826902 /// AT4G12900.1 // AT4G12900 // Gamma interferon responsive lysosomal thiol (GILT) reductase family protein // --- // 826902	-1.0895	8.28775	0.000845951
13499016	AT5G07900	AT5G07900	Mitochondrial transcription termination factor family protein	NM_120872 // AT5G07900 // Mitochondrial transcription termination factor family protein // --- // 830684 /// AT5G07900.1 // AT5G07900 // Mitochondrial transcription termination factor family protein // --- // 830684 /// AF370295 // AT5G07900 // Mitochondrial transcription termination factor family protein // --- // 830684	-1.08792	5.5069	0.00309187
13452436	AT3G21790	AT3G21790	UTP-glucose glucosyltransferase-like protein	NM_113074 // AT3G21790 // UTP-glucose glucosyltransferase-like protein // --- // 821733 /// AT3G21790.1 // AT3G21790 // UTP-glucose glucosyltransferase-like protein // --- // 821733	1.08768	7.82957	0.0100199
13511558	AT5G47120	BI1	BAX inhibitor 1	NM_124083 // BI1 // BAX inhibitor 1 // --- // 834758 /// AT5G47120.1 // BI1 // BAX inhibitor 1 // --- // 834758 /// AF208124 // BI1 // BAX inhibitor 1 // --- // 834758	1.08696	9.65851	0.00458736
13343602	AT1G22882	AT1G22882	Galactose-binding protein	NM_148482 // AT1G22882 // Galactose-binding protein // --- // 838894 /// AT1G22882.1 // AT1G22882 // Galactose-binding protein // --- // 838894	1.08655	6.83039	0.00218317
13528352	AT5G19650	OFP8	ovate family protein 8	NM_121970 // OFP8 // ovate family protein 8 // --- // 832085 /// AT5G19650.1 // OFP8 // ovate family protein 8 // --- // 832085	-1.08477	5.4854	0.0228607
13486587	AT4G18700	CIPK12	CBL-interacting serine/threonine-protein kinase 12	NM_117986 // CIPK12 // CBL-interacting serine/threonine-protein kinase 12 // --- // 827604 /// AT4G18700.1 // CIPK12 // CBL-interacting serine/threonine-protein kinase 12 // --- // 827604 /// AY059819 // CIPK12 // CBL-interacting serine/threonine-protein kinase 12 // --- // 827604	1.08427	6.53263	0.00305066
13399468	AT2G31790	AT2G31790	UDP-glucosyl transferase 74c1-like protein	NM_128737 // AT2G31790 // UDP-glucosyl transferase 74c1-like protein // --- // 817736 /// AT2G31790.1 // AT2G31790 // UDP-glucosyl transferase 74c1-like protein // --- // 817736 /// AY056277 // AT2G31790 // UDP-glucosyl transferase 74c1-like protein // --- // 817736	-1.08265	6.9296	0.00678158
13379999	AT1G55730	CAX5	vacuolar cation/proton exchanger 5	NM_104449 // CAX5 // vacuolar cation/proton exchanger 5 // --- // 842022 /// NM_001036119 // CAX5 // vacuolar cation/proton exchanger 5 // --- // 842022 /// AT1G55730.2 // CAX5 // vacuolar cation/proton exchanger 5 // --- // 842022 /// AT1G55730.1 // CAX5 // vacuolar cation/proton exchanger 5 // --- // 842022 /// AK317482 // CAX5 // vacuolar cation/proton exchanger 5 // --- // 842022	1.08226	6.15348	0.00164493
13496071	AT5G01240	LAX1	auxin transporter-like protein 1	NM_120202 // LAX1 // auxin transporter-like protein 1 // --- // 831866 /// AT5G01240.1 // LAX1 // auxin transporter-like protein 1 // --- // 831866 /// NM_202990 // LAX1 // auxin transporter-like protein 1 // --- // 831866 /// AT5G01240.2 // LAX1 // auxin transporter-like protein 1 // --- // 831866	-1.08223	8.05431	0.0104369
13403931	AT2G41900	AT2G41900	zinc finger CCCH domain-containing protein 30	NM_129754 // AT2G41900 // zinc finger CCCH domain-containing protein 30 // --- // 818790 /// AT2G41900.1 // AT2G41900 // zinc finger CCCH domain-containing protein 30 // --- // 818790 /// AY037232 // AT2G41900 // zinc finger CCCH domain-containing protein 30 // --- // 818790	1.08199	7.61417	0.000470781
13511254	AT5G46450	AT5G46450	TIR-NBS-LRR class disease resistance protein	NM_124015 // AT5G46450 // TIR-NBS-LRR class disease resistance protein // --- // 834688 /// AT5G46450.1 // AT5G46450 // TIR-NBS-LRR class disease resistance protein // --- // 834688	-1.08132	7.22772	0.010217
13428530	AT3G15210	ERF4	ethylene-responsive transcription factor 4	NM_112384 // ERF4 // ethylene-responsive transcription factor 4 // --- // 820752 /// AT3G15210.1 // ERF4 // ethylene-responsive transcription factor 4 // --- // 820752 /// AB008106 // ERF4 // ethylene-responsive transcription factor 4 // --- // 820752	1.08042	8.9544	0.00720999
13486601	AT4G18760	RLP51	receptor like protein 51	NM_117992 // RLP51 // receptor like protein 51 // --- // 827610 /// AT4G18760.1 // RLP51 // receptor like protein 51 // --- // 827610	-1.07997	6.47467	0.010805
13425209	AT3G06780	AT3G06780	glycine-rich protein	NM_111558 // AT3G06780 // glycine-rich protein // --- // 819863 /// AT3G06780.1 // AT3G06780 // glycine-rich protein // --- // 819863	1.07976	6.45065	0.0115084
13501325	AT5G14060	CARAB-AK-LYS	aspartokinase 2	NM_001085112 // CARAB-AK-LYS // aspartokinase 2 // --- // 831255 /// NM_121409 // CARAB-AK-LYS // aspartokinase 2 // --- // 831255 /// AT5G14060.1 // CARAB-AK-LYS // aspartokinase 2 // --- // 831255 /// AT5G14060.2 // CARAB-AK-LYS // aspartokinase 2 // --- // 831255	-1.07956	9.37831	0.000433855
13360714	AT1G78600	LZF1	light-regulated zinc finger protein 1	NM_001198499 // LZF1 // light-regulated zinc finger protein 1 // --- // 844196 /// AT1G78600.2 // LZF1 // light-regulated zinc finger protein 1 // --- // 844196 /// NM_106507 // LZF1 // light-regulated zinc finger protein 1 // --- // 844196 /// AT1G78600.1 // LZF1 // light-regulated zinc finger protein 1 // --- // 844196 /// AY093108 // LZF1 // light-regulated zinc finger protein 1 // --- // 8441…	1.07944	4.7686	0.000660527
13365995	AT1G10090 AT1G10070	AT1G10090	Early-responsive to dehydration stress protein (ERD4)	NM_100883 // AT1G10090 // Early-responsive to dehydration stress protein (ERD4) // --- // 837544 /// AT1G10090.1 // AT1G10090 // Early-responsive to dehydration stress protein (ERD4) // --- // 837544 /// NM_001035939 // BCAT-2 // branched-chain-amino-acid aminotransferase 2 // --- // 837543 /// NM_001035938 // BCAT-2 // branched-chain-amino-acid aminotransferase 2 // --- // 837543 /// AT1G10070.1…	1.07793	8.54037	0.00131788
13421692	AT2G45660	AGL20	MADS-box protein SOC1	NM_130128 // AGL20 // MADS-box protein SOC1 // --- // 819174 /// AT2G45660.1 // AGL20 // MADS-box protein SOC1 // --- // 819174 /// AF385731 // AGL20 // MADS-box protein SOC1 // --- // 819174	1.07768	8.27599	0.0348258
13542854	AT5G63310 AT5G63300	NDPK2	nucleoside diphosphate kinase II	NM_125726 // NDPK2 // nucleoside diphosphate kinase II // --- // 836451 /// AT5G63310.1 // NDPK2 // nucleoside diphosphate kinase II // --- // 836451 /// NM_125725 // AT5G63300 // ribosomal protein S21 family protein // --- // 836450 /// AT5G63300.1 // AT5G63300 // ribosomal protein S21 family protein // --- // 836450 /// AJ012758 // NDPK2 // nucleoside diphosphate kinase II // --- // 836451	-1.07692	8.67861	0.00386692
13443848	AT3G02885	GASA5	GAST1 protein homolog 5	NM_111158 // GASA5 // GAST1 protein homolog 5 // --- // 821194 /// AT3G02885.1 // GASA5 // GAST1 protein homolog 5 // --- // 821194 /// BT002786 // GASA5 // GAST1 protein homolog 5 // --- // 821194	1.07649	4.93062	0.0105087
13367225	AT1G12900	GAPA-2	glyceraldehyde-3-phosphate dehydrogenase (NADP+) (phosphorylating)	NM_101161 // GAPA-2 // glyceraldehyde-3-phosphate dehydrogenase (NADP+) (phosphorylating) // --- // 837848 /// AT1G12900.1 // GAPA-2 // glyceraldehyde-3-phosphate dehydrogenase (NADP+) (phosphorylating) // --- // 837848 /// NM_001084060 // GAPA-2 // glyceraldehyde-3-phosphate dehydrogenase (NADP+) (phosphorylating) // --- // 837848 /// AT1G12900.2 // GAPA-2 // glyceraldehyde-3-phosphate dehydroge…	-1.07629	8.00626	0.00157365
13506524	AT5G27600	LACS7	long-chain acyl-CoA synthetase 7	NM_122642 // LACS7 // long-chain acyl-CoA synthetase 7 // --- // 832820 /// AT5G27600.1 // LACS7 // long-chain acyl-CoA synthetase 7 // --- // 832820	1.07616	7.45081	0.00565121
13414201	AT2G28510	AT2G28510	Dof zinc finger protein DOF2.1	NM_128411 // AT2G28510 // Dof zinc finger protein DOF2.1 // --- // 817399 /// AT2G28510.1 // AT2G28510 // Dof zinc finger protein DOF2.1 // --- // 817399 /// AY070421 // AT2G28510 // Dof zinc finger protein DOF2.1 // --- // 817399	1.07551	8.71419	0.0043412
13445038	AT3G05580	AT3G05580	serine/threonine-protein phosphatase PP1 isozyme 9	NM_111431 // AT3G05580 // serine/threonine-protein phosphatase PP1 isozyme 9 // --- // 819724 /// AT3G05580.1 // AT3G05580 // serine/threonine-protein phosphatase PP1 isozyme 9 // --- // 819724 /// AK175443 // AT3G05580 // serine/threonine-protein phosphatase PP1 isozyme 9 // --- // 819724	1.07524	5.46686	0.00275588
13372859	AT1G27210	AT1G27210	armadillo/beta-catenin-like repeat-containing protein	NM_102483 // AT1G27210 // armadillo/beta-catenin-like repeat-containing protein // --- // 839610 /// AT1G27210.1 // AT1G27210 // armadillo/beta-catenin-like repeat-containing protein // --- // 839610 /// AY057540 // AT1G27210 // armadillo/beta-catenin-like repeat-containing protein // --- // 839610	-1.07488	7.70485	0.00173339
13371016	AT1G21830	AT1G21830	hypothetical protein	NM_102031 // AT1G21830 // hypothetical protein // --- // 838785 /// AT1G21830.1 // AT1G21830 // hypothetical protein // --- // 838785 /// AY072453 // AT1G21830 // hypothetical protein // --- // 838785	-1.0744	6.84834	0.00468408
13344585	AT1G26210	SOFL1	SOB five-like 1 protein	NM_102385 // SOFL1 // SOB five-like 1 protein // --- // 839162 /// AT1G26210.1 // SOFL1 // SOB five-like 1 protein // --- // 839162 /// BT024679 // SOFL1 // SOB five-like 1 protein // --- // 839162	1.07292	6.94402	0.00642383
13337975	AT1G09460	AT1G09460	carbohydrate-binding X8 domain-containing protein	NM_100817 // AT1G09460 // carbohydrate-binding X8 domain-containing protein // --- // 837469 /// AT1G09460.1 // AT1G09460 // carbohydrate-binding X8 domain-containing protein // --- // 837469	-1.07213	5.31658	0.0125654
13471597	AT4G21326	SBT3.12	subtilase 3.12	NM_118252 // SBT3.12 // subtilase 3.12 // --- // 827882 /// AT4G21326.1 // SBT3.12 // subtilase 3.12 // --- // 827882	-1.07051	6.05441	0.012222
13409368	AT2G16640	TOC132	translocase of chloroplast 132	NM_127216 // TOC132 // translocase of chloroplast 132 // --- // 816165 /// AT2G16640.1 // TOC132 // translocase of chloroplast 132 // --- // 816165	-1.0705	6.24224	0.00450202
13386667	AT1G73110	AT1G73110	putative Rubisco activase 2	NM_105969 // AT1G73110 // putative Rubisco activase 2 // --- // 843642 /// AT1G73110.1 // AT1G73110 // putative Rubisco activase 2 // --- // 843642 /// AF361834 // AT1G73110 // putative Rubisco activase 2 // --- // 843642	-1.07047	7.25978	0.000705514
13436188	AT3G46600	AT3G46600	scarecrow-like protein 30	NM_114527 // AT3G46600 // scarecrow-like protein 30 // --- // 823813 /// AT3G46600.1 // AT3G46600 // scarecrow-like protein 30 // --- // 823813 /// NM_001084782 // AT3G46600 // scarecrow-like protein 30 // --- // 823813 /// NM_202662 // AT3G46600 // scarecrow-like protein 30 // --- // 823813 /// AT3G46600.3 // AT3G46600 // scarecrow-like protein 30 // --- // 823813 /// AT3G46600.2 // AT3G46600 //…	-1.07038	7.98559	0.000713476
13397654	AT2G27035	ENODL20	early nodulin-like protein 20	NM_201810 // ENODL20 // early nodulin-like protein 20 // --- // 2745563 /// AT2G27035.1 // ENODL20 // early nodulin-like protein 20 // --- // 2745563	-1.07023	4.91334	0.0140932
13418025	AT2G37150	AT2G37150	RING/U-box domain-containing protein	NM_201889 // AT2G37150 // RING/U-box domain-containing protein // --- // 818291 /// AT2G37150.2 // AT2G37150 // RING/U-box domain-containing protein // --- // 818291 /// NM_179947 // AT2G37150 // RING/U-box domain-containing protein // --- // 818291 /// NM_001202766 // AT2G37150 // RING/U-box domain-containing protein // --- // 818291 /// AT2G37150.3 // AT2G37150 // RING/U-box domain-containing p…	1.06995	6.97971	0.00352292
13354794	AT1G63680	MURE	Mur-ligase, Mur-ligase-C and Mur-ligase-M domain-containing protein	NM_105045 // MURE // Mur-ligase, Mur-ligase-C and Mur-ligase-M domain-containing protein // --- // 842672 /// AT1G63680.1 // MURE // Mur-ligase, Mur-ligase-C and Mur-ligase-M domain-containing protein // --- // 842672	-1.06981	7.28221	0.00305932
13461887	AT3G59050 AT3G59052	PAO3	Polyamine oxidase 3	NM_115767 // PAO3 // Polyamine oxidase 3 // --- // 825074 /// AT3G59050.1 // PAO3 // Polyamine oxidase 3 // --- // 825074 /// AT3G59052.1 // CPuORF18 // conserved peptide upstream open reading frame 18 // --- // 6241064 /// NM_001125385 // CPuORF18 // conserved peptide upstream open reading frame 18 // --- // 6241064 /// AY065025 // PAO3 // Polyamine oxidase 3 // --- // 825074	1.06975	6.6047	0.0192482
13403264	AT2G40490	HEME2	Uroporphyrinogen decarboxylase 2	NM_129611 // HEME2 // Uroporphyrinogen decarboxylase 2 // --- // 818644 /// AT2G40490.1 // HEME2 // Uroporphyrinogen decarboxylase 2 // --- // 818644 /// AY142634 // HEME2 // Uroporphyrinogen decarboxylase 2 // --- // 818644	-1.06774	8.45663	0.00522677
13434084	AT3G27850	RPL12-C	50S ribosomal protein L12-3	NM_113701 // RPL12-C // 50S ribosomal protein L12-3 // --- // 822405 /// AT3G27850.1 // RPL12-C // 50S ribosomal protein L12-3 // --- // 822405 /// AY037241 // RPL12-C // 50S ribosomal protein L12-3 // --- // 822405	-1.06528	6.11405	0.00963886
13443475	AT3G01940	AT3G01940	hypothetical protein	NM_111060 // AT3G01940 // hypothetical protein // --- // 821177 /// AT3G01940.1 // AT3G01940 // hypothetical protein // --- // 821177	-1.06476	5.55803	0.00269223
13438287	AT3G51970	ASAT1	acyl-CoA sterol acyl transferase 1	NM_115056 // ASAT1 // acyl-CoA sterol acyl transferase 1 // --- // 824360 /// AT3G51970.1 // ASAT1 // acyl-CoA sterol acyl transferase 1 // --- // 824360 /// AK175140 // ASAT1 // acyl-CoA sterol acyl transferase 1 // --- // 824360	1.06441	7.92286	0.00926952
13359362	AT1G75230	AT1G75230	DNA-3-methyladenine glycosylase II	NM_202418 // AT1G75230 // DNA-3-methyladenine glycosylase II // --- // 843860 /// AT1G75230.2 // AT1G75230 // DNA-3-methyladenine glycosylase II // --- // 843860 /// NM_106179 // AT1G75230 // DNA-3-methyladenine glycosylase II // --- // 843860 /// AT1G75230.1 // AT1G75230 // DNA-3-methyladenine glycosylase II // --- // 843860 /// AF360213 // AT1G75230 // DNA-3-methyladenine glycosylase II // --- …	1.06439	5.57349	0.0111979
13480733	AT4G01870	AT4G01870	tolB-related protein	NM_116417 // AT4G01870 // tolB-related protein // --- // 828228 /// AT4G01870.1 // AT4G01870 // tolB-related protein // --- // 828228 /// BT006171 // AT4G01870 // tolB-related protein // --- // 828228	1.06433	3.76149	0.0263334
13480382	AT4G01070	GT72B1	hydroquinone glucosyltransferase	NM_001203720 // GT72B1 // hydroquinone glucosyltransferase // --- // 827912 /// AT4G01070.2 // GT72B1 // hydroquinone glucosyltransferase // --- // 827912 /// NM_116337 // GT72B1 // hydroquinone glucosyltransferase // --- // 827912 /// AT4G01070.1 // GT72B1 // hydroquinone glucosyltransferase // --- // 827912 /// AF360262 // GT72B1 // hydroquinone glucosyltransferase // --- // 827912	1.06429	4.36508	0.00164356
13544204	AT5G66270	AT5G66270	zinc finger CCCH domain-containing protein 68	NM_126025 // AT5G66270 // zinc finger CCCH domain-containing protein 68 // --- // 836759 /// AT5G66270.1 // AT5G66270 // zinc finger CCCH domain-containing protein 68 // --- // 836759 /// AK117637 // AT5G66270 // zinc finger CCCH domain-containing protein 68 // --- // 836759	-1.06299	5.37186	0.0160742
13467216	AT4G10845	AT4G10845	hypothetical protein	NM_117153 // AT4G10845 // hypothetical protein // --- // 826681 /// AT4G10845.1 // AT4G10845 // hypothetical protein // --- // 826681	1.06235	6.88337	0.00643384
13431181	AT3G20720	AT3G20720	hypothetical protein	NM_001203014 // AT3G20720 // hypothetical protein // --- // 821620 /// AT3G20720.2 // AT3G20720 // hypothetical protein // --- // 821620 /// NM_112963 // AT3G20720 // hypothetical protein // --- // 821620 /// AT3G20720.1 // AT3G20720 // hypothetical protein // --- // 821620 /// BT006177 // AT3G20720 // hypothetical protein // --- // 821620	1.0622	8.22837	0.000282112
13408732	AT2G13820	AT2G13820	Non-specific lipid-transfer protein-like protein	NM_126958 // AT2G13820 // Non-specific lipid-transfer protein-like protein // --- // 815865 /// NM_201721 // AT2G13820 // Non-specific lipid-transfer protein-like protein // --- // 815865 /// AT2G13820.1 // AT2G13820 // Non-specific lipid-transfer protein-like protein // --- // 815865 /// AT2G13820.2 // AT2G13820 // Non-specific lipid-transfer protein-like protein // --- // 815865	-1.0621	4.93032	0.00362692
13488687	AT4G23670	AT4G23670	SRPBCC ligand-binding domain-containing protein	NM_118498 // AT4G23670 // SRPBCC ligand-binding domain-containing protein // --- // 828467 /// AT4G23670.1 // AT4G23670 // SRPBCC ligand-binding domain-containing protein // --- // 828467 /// AK317658 // AT4G23670 // SRPBCC ligand-binding domain-containing protein // --- // 828467	1.06099	4.41583	0.0138377
13410190	AT2G18910	AT2G18910	hydroxyproline-rich glycoprotein-like protein	NM_127447 // AT2G18910 // hydroxyproline-rich glycoprotein-like protein // --- // 816407 /// AT2G18910.1 // AT2G18910 // hydroxyproline-rich glycoprotein-like protein // --- // 816407 /// AY059891 // AT2G18910 // hydroxyproline-rich glycoprotein-like protein // --- // 816407	-1.06036	8.23242	0.000779298
13525332	AT5G12840	NF-YA1	nuclear transcription factor Y subunit A-1	NM_203044 // NF-YA1 // nuclear transcription factor Y subunit A-1 // --- // 831124 /// NM_180480 // NF-YA1 // nuclear transcription factor Y subunit A-1 // --- // 831124 /// NM_203045 // NF-YA1 // nuclear transcription factor Y subunit A-1 // --- // 831124 /// AT5G12840.2 // NF-YA1 // nuclear transcription factor Y subunit A-1 // --- // 831124 /// AT5G12840.4 // NF-YA1 // nuclear transcription fa…	1.0602	7.74798	0.000442659
13516639	AT5G58300 AT5G58310	AT5G58300	putative inactive receptor kinase	NM_125215 // AT5G58300 // putative inactive receptor kinase // --- // 835942 /// AT5G58300.1 // AT5G58300 // putative inactive receptor kinase // --- // 835942 /// NM_001125986 // AT5G58300 // putative inactive receptor kinase // --- // 835942 /// AT5G58300.2 // AT5G58300 // putative inactive receptor kinase // --- // 835942 /// NM_125216 // MES18 // methyl esterase 18 // --- // 835943 /// AT5G58…	-1.05962	7.68034	0.0312548
13485028	AT4G15490	UGT84A3	UDP-glycosyltransferase-like protein	NM_117639 // UGT84A3 // UDP-glycosyltransferase-like protein // --- // 827221 /// AT4G15490.1 // UGT84A3 // UDP-glycosyltransferase-like protein // --- // 827221 /// AY074339 // UGT84A3 // UDP-glycosyltransferase-like protein // --- // 827221	1.05962	5.95714	0.0111245
13530957	AT5G25770	AT5G25770	esterase/lipase domain-containing protein	NM_122478 // AT5G25770 // esterase/lipase domain-containing protein // --- // 832646 /// AT5G25770.1 // AT5G25770 // esterase/lipase domain-containing protein // --- // 832646 /// NM_203106 // AT5G25770 // esterase/lipase domain-containing protein // --- // 832646 /// NM_001085153 // AT5G25770 // esterase/lipase domain-containing protein // --- // 832646 /// AT5G25770.2 // AT5G25770 // esterase/l…	1.05947	5.62257	0.0162577
13463965	AT4G00440	AT4G00440	hypothetical protein	NM_116269 // AT4G00440 // hypothetical protein // --- // 827901 /// AT4G00440.1 // AT4G00440 // hypothetical protein // --- // 827901 /// NM_001084869 // AT4G00440 // hypothetical protein // --- // 827901 /// NM_001084870 // AT4G00440 // hypothetical protein // --- // 827901 /// AT4G00440.2 // AT4G00440 // hypothetical protein // --- // 827901 /// AT4G00440.3 // AT4G00440 // hypothetical protein …	1.05865	6.61042	0.000408945
13341946	AT1G18740	AT1G18740	hypothetical protein	NM_101732 // AT1G18740 // hypothetical protein // --- // 838456 /// AT1G18740.1 // AT1G18740 // hypothetical protein // --- // 838456 /// AY039571 // AT1G18740 // hypothetical protein // --- // 838456	1.05755	5.24818	0.0205595
13394795	AT2G19880	AT2G19880	nucleotide-diphospho-sugar transferase domain-containing protein	NM_127546 // AT2G19880 // nucleotide-diphospho-sugar transferase domain-containing protein // --- // 816507 /// AT2G19880.1 // AT2G19880 // nucleotide-diphospho-sugar transferase domain-containing protein // --- // 816507 /// NM_001202626 // AT2G19880 // nucleotide-diphospho-sugar transferase domain-containing protein // --- // 816507 /// AT2G19880.2 // AT2G19880 // nucleotide-diphospho-sugar tra…	1.05728	8.46027	0.00103885
13356445	AT1G68020	ATTPS6	alpha,alpha-trehalose-phosphate synthase [UDP-forming] 6	NM_105472 // ATTPS6 // alpha,alpha-trehalose-phosphate synthase [UDP-forming] 6 // --- // 843130 /// AT1G68020.1 // ATTPS6 // alpha,alpha-trehalose-phosphate synthase [UDP-forming] 6 // --- // 843130 /// NM_202376 // ATTPS6 // alpha,alpha-trehalose-phosphate synthase [UDP-forming] 6 // --- // 843130 /// AT1G68020.2 // ATTPS6 // alpha,alpha-trehalose-phosphate synthase [UDP-forming] 6 // --- // 84…	1.05552	5.89739	0.00340036
13473042	AT4G24590	AT4G24590	hypothetical protein	NM_118592 // AT4G24590 // hypothetical protein // --- // 828561 /// AT4G24590.1 // AT4G24590 // hypothetical protein // --- // 828561 /// AK117386 // AT4G24590 // hypothetical protein // --- // 828561	1.05535	5.85396	0.000999818
13397642	AT2G26975	AT2G26975	Ctr copper transporter family	NM_179760 // AT2G26975 // Ctr copper transporter family // --- // 817239 /// AT2G26975.1 // AT2G26975 // Ctr copper transporter family // --- // 817239 /// AK118724 // AT2G26975 // Ctr copper transporter family // --- // 817239	-1.05497	4.43772	0.00222106
13363363	AT1G04780	AT1G04780	ankyrin repeat-containing protein	NM_100356 // AT1G04780 // ankyrin repeat-containing protein // --- // 839414 /// AT1G04780.1 // AT1G04780 // ankyrin repeat-containing protein // --- // 839414 /// AK117997 // AT1G04780 // ankyrin repeat-containing protein // --- // 839414	1.05298	7.54774	0.000597504
13356344	AT1G67850	AT1G67850	hypothetical protein	NM_202373 // AT1G67850 // hypothetical protein // --- // 843111 /// AT1G67850.2 // AT1G67850 // hypothetical protein // --- // 843111 /// NM_105453 // AT1G67850 // hypothetical protein // --- // 843111 /// AT1G67850.1 // AT1G67850 // hypothetical protein // --- // 843111 /// AK317179 // AT1G67850 // hypothetical protein // --- // 843111	1.05279	9.25075	0.0098617
13422110	AT2G46620	AT2G46620	P-loop containing nucleoside triphosphate hydrolase-like protein	NM_130227 // AT2G46620 // P-loop containing nucleoside triphosphate hydrolase-like protein // --- // 819274 /// AT2G46620.1 // AT2G46620 // P-loop containing nucleoside triphosphate hydrolase-like protein // --- // 819274	1.05076	6.50214	0.0156041
13412137	AT2G23840	AT2G23840	HNH endonuclease	NM_127947 // AT2G23840 // HNH endonuclease // --- // 816916 /// AT2G23840.1 // AT2G23840 // HNH endonuclease // --- // 816916 /// BT010946 // AT2G23840 // HNH endonuclease // --- // 816916	1.05028	8.69188	0.0190129
13475409	AT4G30020	AT4G30020	PA-domain containing subtilase family protein	NM_119148 // AT4G30020 // PA-domain containing subtilase family protein // --- // 829125 /// AT4G30020.1 // AT4G30020 // PA-domain containing subtilase family protein // --- // 829125 /// AY139780 // AT4G30020 // PA-domain containing subtilase family protein // --- // 829125	-1.04967	7.93885	0.00736088
13396534	AT2G24060	AT2G24060	translation initiation factor IF-3	NM_127968 // AT2G24060 // translation initiation factor IF-3 // --- // 816940 /// AT2G24060.1 // AT2G24060 // translation initiation factor IF-3 // --- // 816940 /// AY072160 // AT2G24060 // translation initiation factor IF-3 // --- // 816940	-1.04811	7.86314	0.00488702
13435102	AT3G43440	JAZ11	protein TIFY 3A	NM_114212 // JAZ11 // protein TIFY 3A // --- // 823426 /// AT3G43440.1 // JAZ11 // protein TIFY 3A // --- // 823426 /// NM_001203078 // JAZ11 // protein TIFY 3A // --- // 823426 /// AT3G43440.2 // JAZ11 // protein TIFY 3A // --- // 823426 /// BT015154 // JAZ11 // protein TIFY 3A // --- // 823426	1.04802	8.35447	0.0108691
13513861	AT5G52100	crr1	putative dihydrodipicolinate reductase 3	NM_124589 // crr1 // putative dihydrodipicolinate reductase 3 // --- // 835286 /// AT5G52100.1 // crr1 // putative dihydrodipicolinate reductase 3 // --- // 835286 /// BT030092 // crr1 // putative dihydrodipicolinate reductase 3 // --- // 835286	-1.04686	8.93469	0.000641306
13504132	AT5G20935	AT5G20935	hypothetical protein	NM_122102 // AT5G20935 // hypothetical protein // --- // 832218 /// AT5G20935.1 // AT5G20935 // hypothetical protein // --- // 832218	-1.04628	7.29732	0.00415132
13364194	AT1G06400	ARA-2	Ras-related protein RABA1a	NM_100520 // ARA-2 // Ras-related protein RABA1a // --- // 837151 /// AT1G06400.1 // ARA-2 // Ras-related protein RABA1a // --- // 837151 /// AY065306 // ARA-2 // Ras-related protein RABA1a // --- // 837151	1.04603	7.72325	0.00155188
13442711	AT3G62660	GATL7	putative galacturonosyltransferase-like 7	NM_116131 // GATL7 // putative galacturonosyltransferase-like 7 // --- // 825440 /// AT3G62660.1 // GATL7 // putative galacturonosyltransferase-like 7 // --- // 825440 /// AY072114 // GATL7 // putative galacturonosyltransferase-like 7 // --- // 825440	1.04602	8.8514	0.00265891
13421783	AT2G45850	AT2G45850	AT hook motif DNA-binding family protein	NM_180111 // AT2G45850 // AT hook motif DNA-binding family protein // --- // 819193 /// AT2G45850.2 // AT2G45850 // AT hook motif DNA-binding family protein // --- // 819193 /// NM_130148 // AT2G45850 // AT hook motif DNA-binding family protein // --- // 819193 /// AT2G45850.1 // AT2G45850 // AT hook motif DNA-binding family protein // --- // 819193 /// AF367271 // AT2G45850 // AT hook motif DNA-…	-1.04554	7.27265	0.000728191
13494790	AT4G37470	AT4G37470	hydrolase, alpha/beta fold family protein	NM_119911 // AT4G37470 // hydrolase, alpha/beta fold family protein // --- // 829902 /// AT4G37470.1 // AT4G37470 // hydrolase, alpha/beta fold family protein // --- // 829902 /// AY056190 // AT4G37470 // hydrolase, alpha/beta fold family protein // --- // 829902	1.04522	7.95795	0.00286886
13425044	AT3G06500	AT3G06500	putative neutral invertase	NM_111526 // AT3G06500 // putative neutral invertase // --- // 819828 /// AT3G06500.1 // AT3G06500 // putative neutral invertase // --- // 819828 /// AK316698 // AT3G06500 // putative neutral invertase // --- // 819828	1.04507	8.76478	0.0121987
13405913	AT2G46690	AT2G46690	SAUR-like auxin-responsive protein	NM_130234 // AT2G46690 // SAUR-like auxin-responsive protein // --- // 819281 /// AT2G46690.1 // AT2G46690 // SAUR-like auxin-responsive protein // --- // 819281 /// AK228052 // AT2G46690 // SAUR-like auxin-responsive protein // --- // 819281	1.04491	8.33691	0.0226609
13470098	AT4G17810	AT4G17810	C2H2 and C2HC zinc finger-containing protein	NM_117891 // AT4G17810 // C2H2 and C2HC zinc finger-containing protein // --- // 827503 /// AT4G17810.1 // AT4G17810 // C2H2 and C2HC zinc finger-containing protein // --- // 827503 /// BT010828 // AT4G17810 // C2H2 and C2HC zinc finger-containing protein // --- // 827503	-1.04413	6.30804	0.000927921
13472868	AT4G24350 AT4G24370	AT4G24350	phosphorylase family protein	NM_001125571 // AT4G24350 // phosphorylase family protein // --- // 828538 /// NM_118568 // AT4G24350 // phosphorylase family protein // --- // 828538 /// AT4G24350.1 // AT4G24350 // phosphorylase family protein // --- // 828538 /// AT4G24350.2 // AT4G24350 // phosphorylase family protein // --- // 828538 /// NM_118570 // AT4G24370 // hypothetical protein // --- // 828539 /// AT4G24370.1 // AT4G2…	-1.04383	7.24232	0.0470874
13475844	AT4G31060	AT4G31060	ethylene-responsive transcription factor ERF015	NM_119256 // AT4G31060 // ethylene-responsive transcription factor ERF015 // --- // 829233 /// AT4G31060.1 // AT4G31060 // ethylene-responsive transcription factor ERF015 // --- // 829233 /// BT011774 // AT4G31060 // ethylene-responsive transcription factor ERF015 // --- // 829233	-1.04349	4.63119	0.0177331
13506136	AT5G26820	IREG3	iron-regulated protein 3	NM_122564 // IREG3 // iron-regulated protein 3 // --- // 832740 /// AT5G26820.1 // IREG3 // iron-regulated protein 3 // --- // 832740 /// AY062606 // IREG3 // iron-regulated protein 3 // --- // 832740	-1.04299	10.0759	7.54203e-05
13347201	AT1G32740 AT1G32750	AT1G32740	SBP (S-ribonuclease binding protein) family protein	NM_103008 // AT1G32740 // SBP (S-ribonuclease binding protein) family protein // --- // 840168 /// AT1G32740.1 // AT1G32740 // SBP (S-ribonuclease binding protein) family protein // --- // 840168 /// NM_103009 // HAF01 // transcription initiation factor TFIID subunit 1-A // --- // 840169 /// AT1G32750.1 // HAF01 // transcription initiation factor TFIID subunit 1-A // --- // 840169	1.04289	5.0558	0.0115962
13450425	AT3G17040	HCF107	protein high chlorophyll fluorescent 107	NM_112580 // HCF107 // protein high chlorophyll fluorescent 107 // --- // 820961 /// AT3G17040.1 // HCF107 // protein high chlorophyll fluorescent 107 // --- // 820961 /// NM_001202985 // HCF107 // protein high chlorophyll fluorescent 107 // --- // 820961 /// AT3G17040.2 // HCF107 // protein high chlorophyll fluorescent 107 // --- // 820961 /// AY093112 // HCF107 // protein high chlorophyll fluor…	-1.04164	8.25319	0.00108765
13361167	AT1G79660 AT1G79670	AT1G79660	hypothetical protein	NM_106615 // AT1G79660 // hypothetical protein // --- // 844305 /// AT1G79660.1 // AT1G79660 // hypothetical protein // --- // 844305 /// NM_106616 // RFO1 // wall-associated receptor kinase-like 22 // --- // 844306 /// AT1G79670.1 // RFO1 // wall-associated receptor kinase-like 22 // --- // 844306 /// AY052243 // AT1G79660 // hypothetical protein // --- // 844305	1.04154	7.78126	0.000801322
13460177	AT3G54910	AT3G54910	leucine rich repeat and F-Box domain-containing protein	NM_001084820 // AT3G54910 // leucine rich repeat and F-Box domain-containing protein // --- // 824656 /// NM_001035786 // AT3G54910 // leucine rich repeat and F-Box domain-containing protein // --- // 824656 /// AT3G54910.2 // AT3G54910 // leucine rich repeat and F-Box domain-containing protein // --- // 824656 /// AT3G54910.3 // AT3G54910 // leucine rich repeat and F-Box domain-containing protei…	-1.04122	6.37582	0.00318165
13421500	AT2G45190	AFO	axial regulator YABBY 1	NM_130082 // AFO // axial regulator YABBY 1 // --- // 819127 /// AT2G45190.1 // AFO // axial regulator YABBY 1 // --- // 819127 /// AF087015 // AFO // axial regulator YABBY 1 // --- // 819127	-1.04034	7.32935	0.000172033
13402632	AT2G39010	PIP2E	putative aquaporin PIP2-6	NM_129458 // PIP2E // putative aquaporin PIP2-6 // --- // 818487 /// AT2G39010.1 // PIP2E // putative aquaporin PIP2-6 // --- // 818487 /// AY045690 // PIP2E // putative aquaporin PIP2-6 // --- // 818487	1.03951	9.28363	0.00134346
13418745	AT2G38870	AT2G38870	serine protease inhibitor, potato inhibitor I-type protein	NM_129444 // AT2G38870 // serine protease inhibitor, potato inhibitor I-type protein // --- // 818471 /// AT2G38870.1 // AT2G38870 // serine protease inhibitor, potato inhibitor I-type protein // --- // 818471 /// BT003895 // AT2G38870 // serine protease inhibitor, potato inhibitor I-type protein // --- // 818471	1.03939	8.7922	0.00378054
13512872	AT5G49910 AT5G49920	CPHSC70-2EAT SHOCK PROTEIN 70-2	heat shock protein 70-2	NM_124369 // CPHSC70-2EAT SHOCK PROTEIN 70-2 // heat shock protein 70-2 // --- // 835054 /// AT5G49910.1 // CPHSC70-2EAT SHOCK PROTEIN 70-2 // heat shock protein 70-2 // --- // 835054 /// NM_124370 // AT5G49920 // octicosapeptide/Phox/Bem1p domain-containing protein // --- // 835055 /// AT5G49920.1 // AT5G49920 // octicosapeptide/Phox/Bem1p domain-containing protein // --- // 835055 /// BT000919 …	-1.03902	7.77545	0.0238224
13491693	AT4G30720	AT4G30720	FAD/NAD(P)-binding oxidoreductase-like protein	NM_119218 // AT4G30720 // FAD/NAD(P)-binding oxidoreductase-like protein // --- // 829195 /// AT4G30720.1 // AT4G30720 // FAD/NAD(P)-binding oxidoreductase-like protein // --- // 829195	-1.03872	7.3715	0.0204616
13525779	AT5G13800	PPH	pheophytinase	NM_121383 // PPH // pheophytinase // --- // 831225 /// AT5G13800.1 // PPH // pheophytinase // --- // 831225 /// NM_180484 // PPH // pheophytinase // --- // 831225 /// AT5G13800.2 // PPH // pheophytinase // --- // 831225 /// AY070736 // PPH // pheophytinase // --- // 831225	1.03836	7.43507	0.0322921
13456427	AT3G45600 AT3G45590	TET3	tetraspanin3	NM_114429 // TET3 // tetraspanin3 // --- // 823702 /// AT3G45600.1 // TET3 // tetraspanin3 // --- // 823702 /// NM_001084776 // SEN1 // tRNA-splicing endonuclease subunit Sen2-1 // --- // 823701 /// NM_114428 // SEN1 // tRNA-splicing endonuclease subunit Sen2-1 // --- // 823701 /// AT3G45590.2 // SEN1 // tRNA-splicing endonuclease subunit Sen2-1 // --- // 823701 /// AT3G45590.1 // SEN1 // tRNA-sp…	1.03828	4.08106	0.0110005
13427403	AT3G12930	AT3G12930	Lojap-related protein	NM_112129 // AT3G12930 // Lojap-related protein // --- // 820478 /// AT3G12930.1 // AT3G12930 // Lojap-related protein // --- // 820478 /// AY139986 // AT3G12930 // Lojap-related protein // --- // 820478	-1.03824	8.25126	0.00736442
13464517	AT4G01720	WRKY47	putative WRKY transcription factor 47	NM_116402 // WRKY47 // putative WRKY transcription factor 47 // --- // 828001 /// AT4G01720.1 // WRKY47 // putative WRKY transcription factor 47 // --- // 828001 /// AK229522 // WRKY47 // putative WRKY transcription factor 47 // --- // 828001	-1.0376	7.88668	0.0356515
13428296	AT3G14840	AT3G14840	Leucine-rich repeat transmembrane protein kinase	NM_112345 // AT3G14840 // Leucine-rich repeat transmembrane protein kinase // --- // 820713 /// AT3G14840.2 // AT3G14840 // Leucine-rich repeat transmembrane protein kinase // --- // 820713 /// NM_112346 // AT3G14840 // Leucine-rich repeat transmembrane protein kinase // --- // 820713 /// AT3G14840.1 // AT3G14840 // Leucine-rich repeat transmembrane protein kinase // --- // 820713 /// AY091678 //…	-1.03754	9.55215	0.00176814
13538372	AT5G51640	YLS7	hypothetical protein	NM_124543 // YLS7 // hypothetical protein // --- // 835238 /// AT5G51640.1 // YLS7 // hypothetical protein // --- // 835238 /// AY080801 // YLS7 // hypothetical protein // --- // 835238	1.03742	7.09061	0.00885059
13382718	AT1G63480	AT1G63480	AT hook motif DNA-binding family protein	NM_105027 // AT1G63480 // AT hook motif DNA-binding family protein // --- // 842654 /// AT1G63480.1 // AT1G63480 // AT hook motif DNA-binding family protein // --- // 842654 /// AY096576 // AT1G63480 // AT hook motif DNA-binding family protein // --- // 842654	-1.03738	6.10385	0.00761669
13536092	AT5G46180	DELTA-OAT	ornithine-delta-aminotransferase	NM_123987 // DELTA-OAT // ornithine-delta-aminotransferase // --- // 834660 /// AT5G46180.1 // DELTA-OAT // ornithine-delta-aminotransferase // --- // 834660 /// BT023421 // DELTA-OAT // ornithine-delta-aminotransferase // --- // 834660	1.03603	8.10527	0.03958
13381535	AT1G60800	NIK3	NSP-interacting kinase 3	NM_104763 // NIK3 // NSP-interacting kinase 3 // --- // 842374 /// AT1G60800.1 // NIK3 // NSP-interacting kinase 3 // --- // 842374 /// AY056294 // NIK3 // NSP-interacting kinase 3 // --- // 842374	-1.03537	9.74557	0.00121497
13406250	AT2G47450	CAO	signal recognition particle 43 kDa protein	NM_130313 // CAO // signal recognition particle 43 kDa protein // --- // 819358 /// AT2G47450.1 // CAO // signal recognition particle 43 kDa protein // --- // 819358 /// AY057532 // CAO // signal recognition particle 43 kDa protein // --- // 819358	-1.03448	6.8889	0.0014207
13423873	AT3G03780	MS2	methionine synthase 2	NM_180176 // MS2 // methionine synthase 2 // --- // 821147 /// NM_001125092 // MS2 // methionine synthase 2 // --- // 821147 /// NM_111249 // MS2 // methionine synthase 2 // --- // 821147 /// AT3G03780.2 // MS2 // methionine synthase 2 // --- // 821147 /// AT3G03780.3 // MS2 // methionine synthase 2 // --- // 821147 /// AT3G03780.1 // MS2 // methionine synthase 2 // --- // 821147 /// AY150385 // …	-1.03428	10.1082	0.00271641
13451823	AT3G20570	ENODL9	early nodulin-like protein 9	NM_112949 // ENODL9 // early nodulin-like protein 9 // --- // 821604 /// AT3G20570.1 // ENODL9 // early nodulin-like protein 9 // --- // 821604 /// BT009716 // ENODL9 // early nodulin-like protein 9 // --- // 821604	-1.03411	6.39368	0.0334667
13405408	AT2G45600	AT2G45600	alpha/beta-hydrolase domain-containing protein	NM_130122 // AT2G45600 // alpha/beta-hydrolase domain-containing protein // --- // 819168 /// AT2G45600.1 // AT2G45600 // alpha/beta-hydrolase domain-containing protein // --- // 819168 /// AY058862 // AT2G45600 // alpha/beta-hydrolase domain-containing protein // --- // 819168	1.03273	5.85366	0.00293987
13355274	AT1G64860	SIGA	sigma factor A	NM_001198385 // SIGA // sigma factor A // --- // 842794 /// NM_105160 // SIGA // sigma factor A // --- // 842794 /// AT1G64860.1 // SIGA // sigma factor A // --- // 842794 /// AT1G64860.2 // SIGA // sigma factor A // --- // 842794 /// AY062526 // SIGA // sigma factor A // --- // 842794	-1.03008	7.81707	0.00202893
13407408	AT2G03240	AT2G03240	phosphate transporter PHO1-5	NM_126375 // AT2G03240 // phosphate transporter PHO1-5 // --- // 814853 /// AT2G03240.1 // AT2G03240 // phosphate transporter PHO1-5 // --- // 814853	1.02914	6.721	0.00846494
13463199	AT3G62260	AT3G62260	putative protein phosphatase 2C 49	NM_116091 // AT3G62260 // putative protein phosphatase 2C 49 // --- // 825399 /// NM_180406 // AT3G62260 // putative protein phosphatase 2C 49 // --- // 825399 /// AT3G62260.2 // AT3G62260 // putative protein phosphatase 2C 49 // --- // 825399 /// AT3G62260.1 // AT3G62260 // putative protein phosphatase 2C 49 // --- // 825399 /// AK316866 // AT3G62260 // putative protein phosphatase 2C 49 // --- …	1.02692	5.31646	0.00110314
13398361	AT2G28660	AT2G28660	Chloroplast-targeted copper chaperone protein	NM_128427 // AT2G28660 // Chloroplast-targeted copper chaperone protein // --- // 817415 /// AT2G28660.1 // AT2G28660 // Chloroplast-targeted copper chaperone protein // --- // 817415 /// AY303948 // AT2G28660 // Chloroplast-targeted copper chaperone protein // --- // 817415	-1.02594	6.54778	0.0119358
13437925	AT3G51130	AT3G51130	hypothetical protein	NM_114973 // AT3G51130 // hypothetical protein // --- // 824277 /// AT3G51130.1 // AT3G51130 // hypothetical protein // --- // 824277 /// AY037194 // AT3G51130 // hypothetical protein // --- // 824277	1.02546	8.37994	0.000999818
13381414	AT1G60600	ABC4	1,4-dihydroxy-2-naphthoate octaprenyltransferase	NM_104743 // ABC4 // 1,4-dihydroxy-2-naphthoate octaprenyltransferase // --- // 842354 /// NM_001124046 // ABC4 // 1,4-dihydroxy-2-naphthoate octaprenyltransferase // --- // 842354 /// AT1G60600.1 // ABC4 // 1,4-dihydroxy-2-naphthoate octaprenyltransferase // --- // 842354 /// AT1G60600.2 // ABC4 // 1,4-dihydroxy-2-naphthoate octaprenyltransferase // --- // 842354	-1.02486	6.80175	0.00155563
13541410	AT5G59550	AT5G59550	C3H4 type zinc finger protein	NM_125347 // AT5G59550 // C3H4 type zinc finger protein // --- // 836074 /// AT5G59550.1 // AT5G59550 // C3H4 type zinc finger protein // --- // 836074 /// AY052711 // AT5G59550 // C3H4 type zinc finger protein // --- // 836074	1.02455	4.60597	0.00615587
13363772	AT1G05385	LPA19	LOW PSII accumulation 19 protein	NM_100418 // LPA19 // LOW PSII accumulation 19 protein // --- // 837040 /// AT1G05385.1 // LPA19 // LOW PSII accumulation 19 protein // --- // 837040 /// AF370242 // LPA19 // LOW PSII accumulation 19 protein // --- // 837040	-1.02419	5.42913	0.00130194
13350096	AT1G49740	AT1G49740	PI-PLC X domain-containing protein	NM_103861 // AT1G49740 // PI-PLC X domain-containing protein // --- // 841397 /// AT1G49740.1 // AT1G49740 // PI-PLC X domain-containing protein // --- // 841397 /// AY093008 // AT1G49740 // PI-PLC X domain-containing protein // --- // 841397	1.02339	7.23611	0.0134547
13438193	AT3G51670	AT3G51670	patellin-6	NM_115026 // AT3G51670 // patellin-6 // --- // 824330 /// AT3G51670.1 // AT3G51670 // patellin-6 // --- // 824330 /// AF419595 // AT3G51670 // patellin-6 // --- // 824330	1.02332	7.73761	0.000987255
13511188	AT5G46330	FLS2	LRR receptor-like serine/threonine-protein kinase FLS2	NM_124003 // FLS2 // LRR receptor-like serine/threonine-protein kinase FLS2 // --- // 834676 /// AT5G46330.1 // FLS2 // LRR receptor-like serine/threonine-protein kinase FLS2 // --- // 834676	-1.02294	4.26549	0.0353611
13527938	AT5G18570	EMB269	GTP1/OBG family protein	NM_121862 // EMB269 // GTP1/OBG family protein // --- // 831975 /// AT5G18570.1 // EMB269 // GTP1/OBG family protein // --- // 831975 /// AY128395 // EMB269 // GTP1/OBG family protein // --- // 831975	-1.02283	6.39157	0.00705787
13531930	AT5G29000	AT5G29000	myb family transcription factor	NM_122784 // AT5G29000 // myb family transcription factor // --- // 833026 /// NM_001125827 // AT5G29000 // myb family transcription factor // --- // 833026 /// AT5G29000.2 // AT5G29000 // myb family transcription factor // --- // 833026 /// AT5G29000.4 // AT5G29000 // myb family transcription factor // --- // 833026 /// NM_001085160 // AT5G29000 // myb family transcription factor // --- // 83302…	1.02219	5.77436	0.000671948
13481630	AT4G04700	CPK27	calcium-dependent protein kinase 27	NM_116708 // CPK27 // calcium-dependent protein kinase 27 // --- // 825805 /// AT4G04700.1 // CPK27 // calcium-dependent protein kinase 27 // --- // 825805	-1.022	6.36941	0.00937054
13478177	AT4G35840	AT4G35840	NEP1-interacting protein 1	NM_119750 // AT4G35840 // NEP1-interacting protein 1 // --- // 829738 /// AT4G35840.1 // AT4G35840 // NEP1-interacting protein 1 // --- // 829738 /// AK118022 // AT4G35840 // NEP1-interacting protein 1 // --- // 829738	1.02194	7.15243	0.0115226
13365686	AT1G09520	AT1G09520	hypothetical protein	NM_100823 // AT1G09520 // hypothetical protein // --- // 837478 /// AT1G09520.1 // AT1G09520 // hypothetical protein // --- // 837478 /// AY052260 // AT1G09520 // hypothetical protein // --- // 837478	1.02193	6.93669	0.00142759
13358384	AT1G72645	AT1G72645	hypothetical protein	NM_202403 // AT1G72645 // hypothetical protein // --- // 2745853 /// AT1G72645.1 // AT1G72645 // hypothetical protein // --- // 2745853 /// AY080613 // AT1G72645 // hypothetical protein // --- // 2745853	-1.02182	9.24058	0.000275667
13492405	AT4G32290	AT4G32290	Core-2/I-branching beta-1,6-N-acetylglucosaminyltransferase family protein	NM_119382 // AT4G32290 // Core-2/I-branching beta-1,6-N-acetylglucosaminyltransferase family protein // --- // 829363 /// AT4G32290.1 // AT4G32290 // Core-2/I-branching beta-1,6-N-acetylglucosaminyltransferase family protein // --- // 829363 /// BT029553 // AT4G32290 // Core-2/I-branching beta-1,6-N-acetylglucosaminyltransferase family protein // --- // 829363	1.02131	5.39009	0.0375468
13468043	AT4G13050	AT4G13050	fatty acyl-ACP thioesterase A	NM_117374 // AT4G13050 // fatty acyl-ACP thioesterase A // --- // 826919 /// AT4G13050.1 // AT4G13050 // fatty acyl-ACP thioesterase A // --- // 826919 /// BT024746 // AT4G13050 // fatty acyl-ACP thioesterase A // --- // 826919	-1.02072	6.58608	0.00262474
13405016	AT2G44640	AT2G44640	hypothetical protein	NM_130028 // AT2G44640 // hypothetical protein // --- // 819072 /// AT2G44640.1 // AT2G44640 // hypothetical protein // --- // 819072	-1.02062	6.23527	0.0115226
13415541	AT2G31680 AT2G31670	RABA5d	RAB GTPase-like protein A5D	NM_128725 // RABA5d // RAB GTPase-like protein A5D // --- // 817724 /// AT2G31680.1 // RABA5d // RAB GTPase-like protein A5D // --- // 817724 /// AK227705 // RABA5d // RAB GTPase-like protein A5D // --- // 817724 /// BT011004 // AT2G31670 // Stress responsive alpha-beta barrel domain protein // --- // 817723	1.02018	5.78512	0.00177211
13457290	AT3G47960	AT3G47960	putative peptide/nitrate transporter	NM_114665 // AT3G47960 // putative peptide/nitrate transporter // --- // 823951 /// AT3G47960.1 // AT3G47960 // putative peptide/nitrate transporter // --- // 823951	1.01989	7.90408	0.0111794
13499078	AT5G08050	AT5G08050	hypothetical protein	NM_120887 // AT5G08050 // hypothetical protein // --- // 830699 /// AT5G08050.1 // AT5G08050 // hypothetical protein // --- // 830699	-1.01949	10.1348	0.00139062
13413847	AT2G27590	AT2G27590	S-adenosylmethionine-dependent methyltransferase domain-containing protein	NM_128318 // AT2G27590 // S-adenosylmethionine-dependent methyltransferase domain-containing protein // --- // 817305 /// AT2G27590.1 // AT2G27590 // S-adenosylmethionine-dependent methyltransferase domain-containing protein // --- // 817305 /// AY072120 // AT2G27590 // S-adenosylmethionine-dependent methyltransferase domain-containing protein // --- // 817305	-1.01949	5.9611	0.000664825
13502160	AT5G16180	CRS1	ortholog of maize chloroplast splicing factor CRS1	NM_121623 // CRS1 // ortholog of maize chloroplast splicing factor CRS1 // --- // 831476 /// AT5G16180.1 // CRS1 // ortholog of maize chloroplast splicing factor CRS1 // --- // 831476	-1.01949	6.5551	0.0169412
13543280	AT5G64170	AT5G64170	dentin sialophosphoprotein-like protein	NM_001085324 // AT5G64170 // dentin sialophosphoprotein-like protein // --- // 836538 /// AT5G64170.2 // AT5G64170 // dentin sialophosphoprotein-like protein // --- // 836538 /// NM_125813 // AT5G64170 // dentin sialophosphoprotein-like protein // --- // 836538 /// AT5G64170.1 // AT5G64170 // dentin sialophosphoprotein-like protein // --- // 836538 /// BT030360 // AT5G64170 // dentin sialophospho…	1.01946	7.73707	0.00327735
13460723	AT3G56320	AT3G56320	PAP/OAS1 substrate-binding domain-containing protein	NM_115490 // AT3G56320 // PAP/OAS1 substrate-binding domain-containing protein // --- // 824799 /// AT3G56320.1 // AT3G56320 // PAP/OAS1 substrate-binding domain-containing protein // --- // 824799 /// BT008327 // AT3G56320 // PAP/OAS1 substrate-binding domain-containing protein // --- // 824799	1.01785	5.74264	0.00543469
13517189	AT5G59750	AT5G59750	GTP cyclohydrolase II	NM_001203642 // AT5G59750 // GTP cyclohydrolase II // --- // 836096 /// AT5G59750.2 // AT5G59750 // GTP cyclohydrolase II // --- // 836096 /// NM_125367 // AT5G59750 // GTP cyclohydrolase II // --- // 836096 /// AT5G59750.1 // AT5G59750 // GTP cyclohydrolase II // --- // 836096 /// AF361835 // AT5G59750 // GTP cyclohydrolase II // --- // 836096	-1.01773	8.0372	0.000504771
13452477	AT3G21870	CYCP2;1	cyclin-U1-1	NM_113083 // CYCP2;1 // cyclin-U1-1 // --- // 821742 /// AT3G21870.1 // CYCP2;1 // cyclin-U1-1 // --- // 821742 /// BT014779 // CYCP2;1 // cyclin-U1-1 // --- // 821742	-1.01526	5.90798	0.00366977
13518737	AT5G63420	emb2746	RNA-metabolising metallo-beta-lactamase family protein	NM_125737 // emb2746 // RNA-metabolising metallo-beta-lactamase family protein // --- // 836461 /// AT5G63420.1 // emb2746 // RNA-metabolising metallo-beta-lactamase family protein // --- // 836461 /// AK221272 // emb2746 // RNA-metabolising metallo-beta-lactamase family protein // --- // 836461	-1.01489	6.32813	0.0134023
13397740	AT2G27200	AT2G27200	P-loop containing nucleoside triphosphate hydrolase-like protein	NM_128278 // AT2G27200 // P-loop containing nucleoside triphosphate hydrolase-like protein // --- // 817262 /// AT2G27200.1 // AT2G27200 // P-loop containing nucleoside triphosphate hydrolase-like protein // --- // 817262 /// BT022030 // AT2G27200 // P-loop containing nucleoside triphosphate hydrolase-like protein // --- // 817262	1.01466	6.33329	0.0139703
13431098	AT3G20500	PAP18	purple acid phosphatase 18	NM_112942 // PAP18 // purple acid phosphatase 18 // --- // 821596 /// AT3G20500.1 // PAP18 // purple acid phosphatase 18 // --- // 821596 /// AY062488 // PAP18 // purple acid phosphatase 18 // --- // 821596	1.01441	8.18155	0.00156308
13382415	AT1G62750 AT1G62740	SCO1	elongation factor EF-G	NM_104952 // SCO1 // elongation factor EF-G // --- // 842573 /// AT1G62750.1 // SCO1 // elongation factor EF-G // --- // 842573 /// NM_104951 // AT1G62740 // putative stress-inducible protein // --- // 842572 /// AT1G62740.1 // AT1G62740 // putative stress-inducible protein // --- // 842572 /// AY142646 // SCO1 // elongation factor EF-G // --- // 842573	-1.01433	8.89106	0.00846494
13405097	AT2G44830	AT2G44830	protein kinase domain-containing protein	NM_180095 // AT2G44830 // protein kinase domain-containing protein // --- // 819092 /// AT2G44830.1 // AT2G44830 // protein kinase domain-containing protein // --- // 819092	-1.01311	6.51381	0.021863
13356158	AT1G67470	AT1G67470	protein kinase domain-containing protein	NM_105414 // AT1G67470 // protein kinase domain-containing protein // --- // 843068 /// AT1G67470.1 // AT1G67470 // protein kinase domain-containing protein // --- // 843068	-1.01302	5.03968	0.0215264
13419012	AT2G39450	MTP11	putative Mn-specific cation diffusion facilitator transporter	NM_129503 // MTP11 // putative Mn-specific cation diffusion facilitator transporter // --- // 818530 /// AT2G39450.1 // MTP11 // putative Mn-specific cation diffusion facilitator transporter // --- // 818530 /// AY136449 // MTP11 // putative Mn-specific cation diffusion facilitator transporter // --- // 818530	1.01136	8.33007	0.00223704
13459178	AT3G52720	ACA1	carbonic anhydrase	NM_115132 // ACA1 // carbonic anhydrase // --- // 824438 /// AT3G52720.1 // ACA1 // carbonic anhydrase // --- // 824438 /// NM_180354 // ACA1 // carbonic anhydrase // --- // 824438 /// AT3G52720.2 // ACA1 // carbonic anhydrase // --- // 824438	-1.01074	5.70901	0.0121766
13517425	AT5G60360	ALP	thiol protease aleurain	NM_125429 // ALP // thiol protease aleurain // --- // 836158 /// NM_001037029 // ALP // thiol protease aleurain // --- // 836158 /// AT5G60360.1 // ALP // thiol protease aleurain // --- // 836158 /// AT5G60360.2 // ALP // thiol protease aleurain // --- // 836158 /// NM_001085305 // ALP // thiol protease aleurain // --- // 836158 /// AT5G60360.3 // ALP // thiol protease aleurain // --- // 836158 /…	1.01052	10.0581	0.0105087
13449719	AT3G15300	AT3G15300	VQ motif-containing protein	NM_112393 // AT3G15300 // VQ motif-containing protein // --- // 820761 /// AT3G15300.1 // AT3G15300 // VQ motif-containing protein // --- // 820761 /// BT010686 // AT3G15300 // VQ motif-containing protein // --- // 820761	1.01023	4.85231	0.00109274
13438418	AT3G52150	AT3G52150	RNA recognition motif-containing protein	NM_115074 // AT3G52150 // RNA recognition motif-containing protein // --- // 824379 /// AT3G52150.1 // AT3G52150 // RNA recognition motif-containing protein // --- // 824379 /// NM_001035764 // AT3G52150 // RNA recognition motif-containing protein // --- // 824379 /// AT3G52150.2 // AT3G52150 // RNA recognition motif-containing protein // --- // 824379 /// AY070427 // AT3G52150 // RNA recognition…	-1.00907	7.57958	0.00110157
13511587	AT5G47200	RAB1A	RAB GTPase-1A	NM_124091 // RAB1A // RAB GTPase-1A // --- // 834766 /// AT5G47200.1 // RAB1A // RAB GTPase-1A // --- // 834766 /// AY080753 // RAB1A // RAB GTPase-1A // --- // 834766	1.00901	9.41515	0.00104451
13387671	AT1G75370	AT1G75370	sec.4-like phosphatidylinositol transfer protein	NM_106191 // AT1G75370 // sec.4-like phosphatidylinositol transfer protein // --- // 843873 /// AT1G75370.1 // AT1G75370 // sec.4-like phosphatidylinositol transfer protein // --- // 843873 /// NM_001161000 // AT1G75370 // sec.4-like phosphatidylinositol transfer protein // --- // 843873 /// AT1G75370.2 // AT1G75370 // sec.4-like phosphatidylinositol transfer protein // --- // 843873 /// AK118304…	1.00855	9.35704	0.000363223
13479021	AT4G38160	pde191	Mitochondrial transcription termination factor family protein	NM_202974 // pde191 // Mitochondrial transcription termination factor family protein // --- // 829972 /// AT4G38160.2 // pde191 // Mitochondrial transcription termination factor family protein // --- // 829972 /// NM_001204019 // pde191 // Mitochondrial transcription termination factor family protein // --- // 829972 /// AT4G38160.3 // pde191 // Mitochondrial transcription termination factor fami…	-1.00758	6.76878	0.00134715
13430743	AT3G19910	AT3G19910	E3 ubiquitin ligase BIG BROTHER-like protein	NM_112881 // AT3G19910 // E3 ubiquitin ligase BIG BROTHER-like protein // --- // 821529 /// AT3G19910.1 // AT3G19910 // E3 ubiquitin ligase BIG BROTHER-like protein // --- // 821529 /// AY045590 // AT3G19910 // E3 ubiquitin ligase BIG BROTHER-like protein // --- // 821529	1.00639	7.01152	0.000102052
13454428	AT3G27460	AT3G27460	SGF29 tudor-like domain-containing protein	NM_113661 // AT3G27460 // SGF29 tudor-like domain-containing protein // --- // 822367 /// NM_001161178 // AT3G27460 // SGF29 tudor-like domain-containing protein // --- // 822367 /// AT3G27460.1 // AT3G27460 // SGF29 tudor-like domain-containing protein // --- // 822367 /// AT3G27460.2 // AT3G27460 // SGF29 tudor-like domain-containing protein // --- // 822367 /// AY080609 // AT3G27460 // SGF29 t…	1.0059	7.13576	0.00691435
13352226	AT1G54740	AT1G54740	hypothetical protein	NM_104350 // AT1G54740 // hypothetical protein // --- // 841915 /// AT1G54740.1 // AT1G54740 // hypothetical protein // --- // 841915	1.00574	4.19998	0.00997398
13418497	AT2G38280	FAC1	AMP deaminase	NM_129384 // FAC1 // AMP deaminase // --- // 818408 /// NM_179963 // FAC1 // AMP deaminase // --- // 818408 /// AT2G38280.1 // FAC1 // AMP deaminase // --- // 818408 /// AT2G38280.2 // FAC1 // AMP deaminase // --- // 818408 /// AY056301 // FAC1 // AMP deaminase // --- // 818408	-1.00524	7.74546	0.0100996
13343052	AT1G21670	AT1G21670	hypothetical protein	NM_102016 // AT1G21670 // hypothetical protein // --- // 838769 /// AT1G21670.1 // AT1G21670 // hypothetical protein // --- // 838769 /// AY035079 // AT1G21670 // hypothetical protein // --- // 838769	1.00507	3.05151	0.000395336
13462022	AT3G59400	GUN4	tetrapyrrole-binding protein	NM_115802 // GUN4 // tetrapyrrole-binding protein // --- // 825109 /// AT3G59400.1 // GUN4 // tetrapyrrole-binding protein // --- // 825109 /// AY150510 // GUN4 // tetrapyrrole-binding protein // --- // 825109	-1.00451	7.23658	0.046861
13437040	AT3G48500	PDE312	CONSTANS interacting protein 5-like protein	NM_001084790 // PDE312 // CONSTANS interacting protein 5-like protein // --- // 824009 /// AT3G48500.2 // PDE312 // CONSTANS interacting protein 5-like protein // --- // 824009 /// NM_114708 // PDE312 // CONSTANS interacting protein 5-like protein // --- // 824009 /// AT3G48500.1 // PDE312 // CONSTANS interacting protein 5-like protein // --- // 824009	-1.00354	7.0191	0.0222355
13460200	AT3G54960	PDIL1-3	protein PDI-like 1-3	NM_115353 // PDIL1-3 // protein PDI-like 1-3 // --- // 824661 /// AT3G54960.1 // PDIL1-3 // protein PDI-like 1-3 // --- // 824661 /// NM_001125370 // PDIL1-3 // protein PDI-like 1-3 // --- // 824661 /// AT3G54960.2 // PDIL1-3 // protein PDI-like 1-3 // --- // 824661 /// AJ271376 // PDIL1-3 // protein PDI-like 1-3 // --- // 824661	1.00283	7.95052	0.00255131
13469992	AT4G17600	LIL3:1	chlorophyll A-B binding protein	NM_117868 // LIL3:1 // chlorophyll A-B binding protein // --- // 827479 /// AT4G17600.1 // LIL3:1 // chlorophyll A-B binding protein // --- // 827479 /// AF134133 // LIL3:1 // chlorophyll A-B binding protein // --- // 827479	-1.00224	7.25145	0.00196497
13465484	AT4G04040	MEE51	pyrophosphate--fructose-6-phosphate 1-phosphotransferase	NM_116642 // MEE51 // pyrophosphate--fructose-6-phosphate 1-phosphotransferase // --- // 825716 /// AT4G04040.1 // MEE51 // pyrophosphate--fructose-6-phosphate 1-phosphotransferase // --- // 825716	-1.00078	7.80243	0.000279096
13449987	AT3G15940	AT3G15940	UDP-glycosyltransferase-like protein	NM_112464 // AT3G15940 // UDP-glycosyltransferase-like protein // --- // 820838 /// NM_001202977 // AT3G15940 // UDP-glycosyltransferase-like protein // --- // 820838 /// AT3G15940.1 // AT3G15940 // UDP-glycosyltransferase-like protein // --- // 820838 /// AT3G15940.2 // AT3G15940 // UDP-glycosyltransferase-like protein // --- // 820838 /// AY091763 // AT3G15940 // UDP-glycosyltransferase-like pr…	1.00074	6.93914	0.000112557
13459298	AT3G52940	FK	delta(14)-sterol reductase	NM_115154 // FK // delta(14)-sterol reductase // --- // 824460 /// NM_202691 // FK // delta(14)-sterol reductase // --- // 824460 /// AT3G52940.2 // FK // delta(14)-sterol reductase // --- // 824460 /// AT3G52940.1 // FK // delta(14)-sterol reductase // --- // 824460 /// AY064964 // FK // delta(14)-sterol reductase // --- // 824460	-1.00055	6.42694	0.0204616
13536190	AT5G46290	KAS I	3-oxoacyl-[acyl-carrier-protein] synthase I	NM_123998 // KAS I // 3-oxoacyl-[acyl-carrier-protein] synthase I // --- // 834671 /// NM_001203550 // KAS I // 3-oxoacyl-[acyl-carrier-protein] synthase I // --- // 834671 /// AT5G46290.1 // KAS I // 3-oxoacyl-[acyl-carrier-protein] synthase I // --- // 834671 /// AT5G46290.3 // KAS I // 3-oxoacyl-[acyl-carrier-protein] synthase I // --- // 834671 /// NM_001036941 // KAS I // 3-oxoacyl-[acyl-car…	-1.00038	10.124	0.0142217
13457941	AT3G49650	AT3G49650	P-loop containing nucleoside triphosphate hydrolase-like protein	NM_114825 // AT3G49650 // P-loop containing nucleoside triphosphate hydrolase-like protein // --- // 824127 /// AT3G49650.1 // AT3G49650 // P-loop containing nucleoside triphosphate hydrolase-like protein // --- // 824127	-0.999773	6.41174	0.00150922
13369747	AT1G18420	AT1G18420	aluminum activated malate transporter-like protein	NM_101700 // AT1G18420 // aluminum activated malate transporter-like protein // --- // 838423 /// AT1G18420.1 // AT1G18420 // aluminum activated malate transporter-like protein // --- // 838423	-0.999484	6.1325	0.0326151
13352803	AT1G56150	AT1G56150	SAUR-like auxin-responsive protein	NM_104494 // AT1G56150 // SAUR-like auxin-responsive protein // --- // 842068 /// AT1G56150.1 // AT1G56150 // SAUR-like auxin-responsive protein // --- // 842068 /// AK117796 // AT1G56150 // SAUR-like auxin-responsive protein // --- // 842068	0.99914	6.37752	0.0235692
13364455	AT1G06950	TIC110	translocon at the inner envelope membrane of chloroplasts 110	NM_100568 // TIC110 // translocon at the inner envelope membrane of chloroplasts 110 // --- // 837205 /// AT1G06950.1 // TIC110 // translocon at the inner envelope membrane of chloroplasts 110 // --- // 837205 /// AY094426 // TIC110 // translocon at the inner envelope membrane of chloroplasts 110 // --- // 837205	-0.99902	8.45078	0.0131012
13502174	AT5G16240	AT5G16240	acyl-[acyl-carrier-protein] desaturase	NM_121629 // AT5G16240 // acyl-[acyl-carrier-protein] desaturase // --- // 831484 /// AT5G16240.1 // AT5G16240 // acyl-[acyl-carrier-protein] desaturase // --- // 831484 /// AY056428 // AT5G16240 // acyl-[acyl-carrier-protein] desaturase // --- // 831484	-0.999008	6.63452	0.00523335
13431829	AT3G22400	LOX5	lipoxygenase 5	NM_113137 // LOX5 // lipoxygenase 5 // --- // 821808 /// AT3G22400.1 // LOX5 // lipoxygenase 5 // --- // 821808	-0.998073	6.04868	0.0062225
13478486	AT4G36760	APP1	aminopeptidase P1	NM_119840 // APP1 // aminopeptidase P1 // --- // 829829 /// AT4G36760.1 // APP1 // aminopeptidase P1 // --- // 829829	0.998067	8.92075	0.00678158
13342153	AT1G19150	LHCA6	light-harvesting complex I chlorophyll a/b binding protein 2	NM_101773 // LHCA6 // light-harvesting complex I chlorophyll a/b binding protein 2 // --- // 838498 /// AT1G19150.1 // LHCA6 // light-harvesting complex I chlorophyll a/b binding protein 2 // --- // 838498 /// BT020322 // LHCA6 // light-harvesting complex I chlorophyll a/b binding protein 2 // --- // 838498	-0.997895	8.02501	0.000987487
13360325	AT1G77730	AT1G77730	Pleckstrin homology (PH) domain-containing protein	NM_106422 // AT1G77730 // Pleckstrin homology (PH) domain-containing protein // --- // 844109 /// AT1G77730.1 // AT1G77730 // Pleckstrin homology (PH) domain-containing protein // --- // 844109	0.997681	4.48803	0.0129413
13423581	AT3G03040	AT3G03040	F-box protein	NM_111174 // AT3G03040 // F-box protein // --- // 821150 /// AT3G03040.1 // AT3G03040 // F-box protein // --- // 821150	-0.997246	6.02778	0.0029906
13544314	AT5G66470	AT5G66470	GTP-binding protein Era	NM_126045 // AT5G66470 // GTP-binding protein Era // --- // 836779 /// AT5G66470.1 // AT5G66470 // GTP-binding protein Era // --- // 836779 /// AY065195 // AT5G66470 // GTP-binding protein Era // --- // 836779	-0.996907	7.54535	0.00770741
13484608	AT4G14440	HCD1	3-hydroxyacyl-CoA dehydratase 1	NM_117523 // HCD1 // 3-hydroxyacyl-CoA dehydratase 1 // --- // 827089 /// AT4G14440.1 // HCD1 // 3-hydroxyacyl-CoA dehydratase 1 // --- // 827089 /// AY072398 // HCD1 // 3-hydroxyacyl-CoA dehydratase 1 // --- // 827089	0.994577	7.4551	0.00633155
13373910	AT1G29940	NRPA2	nuclear RNA polymerase A2	NM_102734 // NRPA2 // nuclear RNA polymerase A2 // --- // 839872 /// AT1G29940.1 // NRPA2 // nuclear RNA polymerase A2 // --- // 839872	-0.994474	7.38764	0.00643384
13438564	AT3G52520	AT3G52520	hypothetical protein	NM_115112 // AT3G52520 // hypothetical protein // --- // 824417 /// AT3G52520.1 // AT3G52520 // hypothetical protein // --- // 824417 /// BT030639 // AT3G52520 // hypothetical protein // --- // 824417	-0.994352	6.18254	0.0223609
13350163	AT1G49890	AT1G49890	hypothetical protein	NM_103876 // AT1G49890 // hypothetical protein // --- // 841412 /// AT1G49890.1 // AT1G49890 // hypothetical protein // --- // 841412 /// AY046022 // AT1G49890 // hypothetical protein // --- // 841412	-0.993517	6.40597	0.000227993
[truncated: 1,366 more rows]

## Sheet: d) ost1+ABA
d) ABA-responsive genes in ost1 plants (Ler) (FDR adjusted P.value<0.05, absolute fold-change >1.5). Note: probes may have multiple gene annotations, only the primary gene symbol and name is listed.
[truncated: 6 more rows]

## Sheet: e) alx8+ABA
e) ABA-responsive genes in alx8 plants (Col-0) (FDR adjusted P.value<0.05, absolute fold-change >1.5). Note: probes may have multiple gene annotations, only the primary gene symbol and name is listed.
[truncated: 526 more rows]

[truncated: 9 more sheets: f) ost1alx8+ABA, g) ABA-responsive-Guardcell, h) ABA-signalling-core-vsWT, i) PP2C-vsWT, j) RCARs-vsWT, k) SnRKs-vsWT, l) Validation by qPCR, m) Primer and PCR details, n) Array QC metrics]
